# Supplementary material for: Functional screening reveals Toxoplasma prenylated proteins required for endocytic trafficking and rhoptry protein sorting
Source: mBio. 2023 Aug 7;14(4):e01309-23. doi: 10.1128/mbio.01309-23 (PMC10470541; doi:10.1128/mbio.01309-23)
Supplement: Supplemental Tables — Tables S1-S6. [file mbio.01309-23-s0002.xlsx]

## Sheet: Table S1
Table S1. Lines used in this study.
No.	Name	Genotype	Aim
1	AID-C1	RHΔku80Δhxgprt; TUB1:TIR1-3FLAG, SAG1:CAT; Ty-AID-C1, DHFR-TS:DHFR; Δcpl::dhfr-ts:hxgprt	GFP transport
	/Δcpl
2	AID-C2	RHΔku80Δhxgprt; TUB1:TIR1-3FLAG, SAG1:CAT; Ty-AID-C2, DHFR-TS:DHFR; Δcpl::dhfr-ts:hxgprt	GFP transport
	/Δcpl
3	AID-C3	RHΔku80Δhxgprt; TUB1:TIR1-3FLAG, SAG1:CAT; Ty-AID-C3, DHFR-TS:DHFR; Δcpl::dhfr-ts:hxgprt	GFP transport
	/Δcpl
4	AID-C4	RHΔku80Δhxgprt; TUB1:TIR1-3FLAG, SAG1:CAT; Ty-AID-C4, DHFR-TS:DHFR; Δcpl::dhfr-ts:hxgprt	GFP transport
	/Δcpl
5	AID-C5	RHΔku80Δhxgprt; TUB1:TIR1-3FLAG, SAG1:CAT; Ty-AID-C5, DHFR-TS:DHFR; Δcpl::dhfr-ts:hxgprt	GFP transport
	/Δcpl
6	AID-C6	RHΔku80Δhxgprt; TUB1:TIR1-3FLAG, SAG1:CAT; Ty-AID-C6, DHFR-TS:DHFR; Δcpl::dhfr-ts:hxgprt	GFP transport
	/Δcpl
7	AID-C7	RHΔku80Δhxgprt; TUB1:TIR1-3FLAG, SAG1:CAT; Ty-AID-C7, DHFR-TS:DHFR; Δcpl::dhfr-ts:hxgprt	GFP transport
	/Δcpl
8	AID-C8	RHΔku80Δhxgprt; TUB1:TIR1-3FLAG, SAG1:CAT; Ty-AID-C8, DHFR-TS:DHFR; Δcpl::dhfr-ts:hxgprt	GFP transport
	/Δcpl
9	AID-C9	RHΔku80Δhxgprt; TUB1:TIR1-3FLAG, SAG1:CAT; Ty-AID-C9, DHFR-TS:DHFR; Δcpl::dhfr-ts:hxgprt	GFP transport
	/Δcpl
10	AID-C10	RHΔku80Δhxgprt; TUB1:TIR1-3FLAG, SAG1:CAT; Ty-AID-C10, DHFR-TS:DHFR; Δcpl::dhfr-ts:hxgprt	GFP transport
	/Δcpl
11	AID-C11	RHΔku80Δhxgprt; TUB1:TIR1-3FLAG, SAG1:CAT; Ty-AID-C11, DHFR-TS:DHFR; Δcpl::dhfr-ts:hxgprt	GFP transport
	/Δcpl
12	AID-C12	RHΔku80Δhxgprt; TUB1:TIR1-3FLAG, SAG1:CAT; Ty-AID-C12, DHFR-TS:DHFR; Δcpl::dhfr-ts:hxgprt	GFP transport
	/Δcpl
13	AID-C13	RHΔku80Δhxgprt; TUB1:TIR1-3FLAG, SAG1:CAT; Ty-AID-C13, DHFR-TS:DHFR; Δcpl::dhfr-ts:hxgprt	GFP transport
	/Δcpl
14	AID-C14	RHΔku80Δhxgprt; TUB1:TIR1-3FLAG, SAG1:CAT; Ty-AID-C14, DHFR-TS:DHFR; Δcpl::dhfr-ts:hxgprt	GFP transport
	/Δcpl
15	TIR1/Δcpl	RHΔku80Δhxgprt; TUB1:TIR1-3FLAG, SAG1:CAT; Δcpl::dhfr-ts:hxgprt	GFP transport
16	AID-C15	RHΔku80Δhxgprt; TUB1:TIR1-3FLAG, SAG1:CAT; Ty-AID-C15, DHFR-TS:DHFR; Δcpl::dhfr-ts:hxgprt	GFP transport
	/Δcpl
17	AID-C16	RHΔku80Δhxgprt; TUB1:TIR1-3FLAG, SAG1:CAT; Ty-AID-C16, DHFR-TS:DHFR; Δcpl::dhfr-ts:hxgprt	GFP transport
	/Δcpl
18	AID-C17	RHΔku80Δhxgprt; TUB1:TIR1-3FLAG, SAG1:CAT; Ty-AID-C17, DHFR-TS:DHFR; Δcpl::dhfr-ts:hxgprt	GFP transport
	/Δcpl
19	AID-C18	RHΔku80Δhxgprt; TUB1:TIR1-3FLAG, SAG1:CAT; Ty-AID-C18, DHFR-TS:DHFR; Δcpl::dhfr-ts:hxgprt	GFP transport
	/Δcpl
20	AID-Rab5a	RHΔku80Δhxgprt; TUB1:TIR1-3FLAG, SAG1:CAT; Ty-AID-Rab5a, DHFR-TS:DHFR; Δcpl::dhfr-ts:hxgprt	GFP transport
	/Δcpl
21	Δcpl	RHΔku80Δhxgprt;Δcpl::dhfr-ts:hxgprt	GFP transport
22	ΔC19Δcpl	RHΔku80Δhxgprt;Δcpl::dhfr-ts:hxgprt; ΔC19::dhfr-ts:dhfr	GFP transport
23	ΔC20Δcpl	RHΔku80Δhxgprt;Δcpl::dhfr-ts:hxgprt; ΔC20::dhfr-ts:dhfr	GFP transport
24	ΔRab5bΔcpl	RHΔku80Δhxgprt;Δcpl::dhfr-ts:hxgprt; ΔRab5b::dhfr-ts:dhfr	GFP transport
25	TATI/Ty-Rab5c	RHΔku80Δhxgprt;TATI-1,DHFR-TS:HXGPRT;7teto-ty-Rab5c, DHFR-TS:DHFR	GFP transport
26	TATI/Ty-C21	RHΔku80Δhxgprt;TATI-1,DHFR-TS:HXGPRT;7teto-ty-C21, DHFR-TS:DHFR	GFP transport
27	TATI/Ty-Rab1B	RHΔku80Δhxgprt;TATI-1,DHFR-TS:HXGPRT;7teto-ty-Rab1B, DHFR-TS:DHFR	GFP transport
28	TATI/Ty-C23	RHΔku80Δhxgprt;TATI-1,DHFR-TS:HXGPRT;7teto-ty-C23, DHFR-TS:DHFR	GFP transport
29	TATI/Ty-Rab1B/GRASP-6HA-DHFR	RHΔku80Δhxgprt;TATI-1,DHFR-TS:HXGPRT;7teto-ty-iRab1B, DHFR-TS:DHFR;GRASP-6HA,DHFR-TS:DHFR	Localization
30	Ty-C4 (Ras)	RHΔku80Δhxgprt; Ty-C4, DHFR-TS:DHFR
31	Sortilin-AID	RHΔku80Δhxgprt; TUB1:TIR1-3FLAG, SAG1:CAT; Sortilin-AID-6Ty, DHFR-TS:DHFR	GFP transport
32	TATI/Mon1-TY	RHΔku80Δhxgprt;TATI-1,DHFR-TS:HXGPRT;7teto-ty-Mon1, DHFR-TS:DHFR	GFP transport
33	FT-AID	RHΔku80Δhxgprt; TUB1:TIR1-3FLAG, SAG1:CAT; FT-AID-TY, DHFR-TS:DHFR	GFP transport
34	GGT1-AID	RHΔku80Δhxgprt; TUB1:TIR1-3FLAG, SAG1:CAT; GGT1-AID-TY, DHFR-TS:DHFR	GFP transport
35	GGT2-AID	RHΔku80Δhxgprt; TUB1:TIR1-3FLAG, SAG1:CAT; GGT2-AID-TY, DHFR-TS:DHFR	GFP transport
36	GGT-2-AID/HA-Rab1B	RHΔku80Δhxgprt; TUB1:TIR1-3FLAG, SAG1:CAT; GGT2-AID-TY, DHFR-TS:DHFR;DHFR-TS:HA-Rab1B,DHFR-TS:HXGPRT	GFP transport
37	AID-C9/PfYkt6.1-HA	RHΔku80Δhxgprt; TUB1:TIR1-3FLAG, SAG1:CAT; Ty-AID-C9, DHFR-TS:DHFR; PfYkt6.1: HA-PfYkt6.1, DHFR-TS:HXGPRT	GFP transport
38	AID-C9/PfYkt6.2-HA	RHΔku80Δhxgprt; TUB1:TIR1-3FLAG, SAG1:CAT; Ty-AID-C9, DHFR-TS:DHFR; PfYkt6.2: HA-PfYkt6.2, DHFR-TS:HXGPRT	GFP transport
39	AID-C9/PfYkt6.1C196A-HA	RHΔku80Δhxgprt; TUB1:TIR1-3FLAG, SAG1:CAT; Ty-AID-C9, DHFR-TS:DHFR; PfYkt6.1C196A: HA-PfYkt6.1C196A, DHFR-TS:HXGPRT	GFP transport
40	Ty-C4 (Ras)/VP1-HA	RHΔku80Δhxgprt; Ty-C4, DHFR-TS:DHFR; DHFR-TS:DHFR;VP1-6HA,DHFR-TS:DHFR	co-localization analysis
41	TATI/Ty-Rab1B/VP1-HA	RHΔku80Δhxgprt;TATI-1,DHFR-TS:HXGPRT;7teto-ty-iRab1B, DHFR-TS:DHFR;VP1-6HA,DHFR-TS:DHFR	co-localization analysis; VP1 localization	;
42	AID-C4/VP1-HA	RHΔku80Δhxgprt; TUB1:TIR1-3FLAG, SAG1:CAT; Ty-AID-C4, DHFR-TS:DHFR; VP1-6HA,DHFR-TS:HXGPRT	VP1 localization
43	VPS35-AID	RHΔku80Δhxgprt; TUB1:TIR1-3FLAG, SAG1:CAT; VPS35-AID-TY, DHFR-TS:DHFR	GFP transport

## Sheet: Table S2
Table S2. Plasmids used in this study.
No.	Plasmid Name	Genotype	Application
1	pCas9-FT sgRNA 3’	SAG1:Cas9, U6: FT sgRNA 3’	C-terminal Tagging
2	pCas9-GGT1 sgRNA 3’	SAG1:Cas9, U6: GGT1 sgRNA 3’	C-terminal Tagging
3	pCas9-GGT2 sgRNA 3’	SAG1:Cas9, U6: GGT2 sgRNA 3’	C-terminal Tagging
4	pCas9-C4 sgRNA 5’	SAG1:Cas9, U6: C4 sgRNA 5’	N-terminal Tagging
5	pCas9-C9 sgRNA 5’	SAG1:Cas9, U6: C9 sgRNA 5’	N-terminal Tagging
6	pCas9-C1 sgRNA 5’	SAG1:Cas9, U6: C1 sgRNA 5’	N-terminal Tagging
7	pCas9-C2 sgRNA 5’	SAG1:Cas9, U6: C2 sgRNA 5’	N-terminal Tagging
8	pCas9-C3 sgRNA 5’	SAG1:Cas9, U6: C3 sgRNA 5’	N-terminal Tagging
9	pCas9-C5 sgRNA 5’	SAG1:Cas9, U6: C5 sgRNA 5’	N-terminal Tagging
10	pCas9-C6 sgRNA 5’	SAG1:Cas9, U6: C6 sgRNA 5’	N-terminal Tagging
11	pCas9-C7 sgRNA 5’	SAG1:Cas9, U6: C7 sgRNA 5’	N-terminal Tagging
12	pCas9-C8 sgRNA 5’	SAG1:Cas9, U6: C8 sgRNA 5’	N-terminal Tagging
13	pCas9-C10 sgRNA 5’	SAG1:Cas9, U6: C10 sgRNA 5’	N-terminal Tagging
14	pCas9-C11 sgRNA 5’	SAG1:Cas9, U6: C11 sgRNA 5’	N-terminal Tagging
15	pCas9-C12 sgRNA 5’	SAG1:Cas9, U6: C12 sgRNA 5’	N-terminal Tagging
16	pCas9-C13 sgRNA 5’	SAG1:Cas9, U6: C13 sgRNA 5’	N-terminal Tagging
17	pCas9-C14 sgRNA 5’	SAG1:Cas9, U6: C14 sgRNA 5’	N-terminal Tagging
18	pCas9-C15 sgRNA 5’	SAG1:Cas9, U6: C15 sgRNA 5’	N-terminal Tagging
19	pCas9-C16 sgRNA 5’	SAG1:Cas9, U6: C16 sgRNA 5’	N-terminal Tagging
20	pCas9-C17 sgRNA 5’	SAG1:Cas9, U6: C17 sgRNA 5’	N-terminal Tagging
21	pCas9-C23 sgRNA 5’	SAG1:Cas9, U6: C23 sgRNA 5’	N-terminal Tagging
22	pCas9-C18 sgRNA 5’	SAG1:Cas9, U6: C18 sgRNA 5’	N-terminal Tagging
23	pCas9-C21 sgRNA 5’	SAG1:Cas9, U6: C21 sgRNA 5’	N-terminal Tagging
24	pCas9-C22 sgRNA 5’	SAG1:Cas9, U6: C22 sgRNA 5’	N-terminal Tagging
25	pCas9-CPL sgRNA	SAG1:Cas9, U6: CPL sgRNA	Knockout
26	pCas9-C19 sgRNA	SAG1:Cas9, U6: C19 sgRNA	Knockout
27	pCas9-C20 sgRNA	SAG1:Cas9, U6: C20 sgRNA	Knockout
28	pCas9-Rab5b sgRNA	SAG1:Cas9, U6: Rab5b sgRNA	Knockout
29	pCas9-Rab5c sgRNA 5’	SAG1:Cas9, U6: Rab5c sgRNA 5’	N-terminal Tagging
30	pCas9-Rab5a sgRNA 5’	SAG1:Cas9, U6: Rab5a sgRNA 5’	N-terminal Tagging
31	pLinker-AID-6Ty-DHFR-LoxP	Linker-AID-6Ty, LoxP-DHFR-TS:DHFR-LoxP	C-terminal Tagging
32	pNL-Ty-AID-DHFR-LoxP	DHFR-TS: DHFR, RNG2:Ty-AID	N-terminal Tagging
33	pPfYKT6.1-HA-HXGPRT	DHFR-TS:HXGPRT, PfYKT6:HA-PfYKT6.1	Complementation
34	pPfYKT6.2-HA-HXGPRT	DHFR-TS:HXGPRT, PfYKT6:HA-PfYKT6.2	Complementation
35	pET28a-IPPS	T7-lac operator:6xhis-IPPS, AMP	Recombinant protein
36	pET28a-MLC1	T7-lac operator:6xhis-MLC1, AMP	Recombinant protein
37	pET28a-STX6	T7-lac operator:6xhis-STX6, AMP	Recombinant protein
38	pNL-7teto-ty-DHFR-loxp	DHFR-TS: DHFR, 7teto:sag4 -ty	N-terminal Tagging
39	pCas9-vps35 sgRNA 3’	SAG1:Cas9, U6: vps35 sgRNA 3’	C-terminal Tagging
40	pCas9-GRASP sgRNA 3’	SAG1:Cas9, U6: Grasp sgRNA 3’	C-terminal Tagging
41	pCas9-Cpl sgRNA 5’	SAG1:Cas9, U6: Cpl sgRNA 5’	N-terminal Tagging
42	pNL-HA-HX-LoxP	DHFR-TS:HXGPRT, RNG2:HA	N-terminal Tagging
43	pPfYkt6.1C196A-HA-HXGPRT	DHFR-TS:HXGPRT, PfYKT6C196A:HA-PfYKT6C196A	Mutation complementation
44	pLinker-6HA-DHFR-LoxP	Linker-6HA, LoxP-DHFR-TS:DHFR-LoxP	C-terminal Tagging
45	pCas9-Mon1 sgRNA 5’	SAG1:Cas9, U6: Mon1 sgRNA 5’	N-terminal Tagging
46	pCas9-Sortilin sgRNA 3’	SAG1:Cas9, U6: Sortilin sgRNA 3’	C-terminal Tagging
47	pCas9-VP1 sgRNA 3’	SAG1:Cas9, U6: VP1 sgRNA 3’	C-terminal Tagging
48	pLinker-6HA-HX-LoxP	Linker-6HA, LoxP-DHFR-TS:HXGPRT-LoxP	C-terminal Tagging

## Sheet: Table S3
Table S3. Primers used in this study.
	Templates	Primer pairs and sequence(5’→3‘)	Fragments
TGGT1_285190 (C19)	T. gondii DNA	F1: AAGAAACCCTCCGTCGTC
		R1: aatgtccacgtagttcgcgc
		F2: TAGGCTCCGACCACGAAG	Diagnostic PCR
		R2: TTCGGAAGCAGCTAGCCGAA
		F3: ATCTCGTGTGTGGAGGCT
		R3: ACCCGAGTTCTGGCTCACTT
	DHFR containing plasmids	C19-DHFR:GGTATATTATGGTTGGCGTT	Knockout fragment
		AGCGGAAAGGAGTATCCGGACATGCTC
		GGATCCACTAG
		T:TATTCCTAATCGTGTTTCCCGCTTACCCCTGGGTTCATCCACTACGACTCACTATAGGG
TGGT1_243450	T. gondii DNA	F1: TTGCCGTGTGTACTTCGC
(C20)		R1: aatgtccacgtagttcgcgc
		F2: TAGGCTCCGACCACGAAG	Diagnostic PCR
		R2: GGCTCTACGTTGTGCTCTT
		F3: CGCCGATACTTCCTTCCT
		R3: GAAGGCGAAGGAGAAGAC
	DHFR containing plasmids	C20-DHFR:TGCAGTTGTCGCCTCTTTGTTTCTCGGCTTCCTGGACTCCAGTGCTCGGATCCACTAG	Knockout fragment
		T:TAGTGTGGTCGTGCGCCTCGCATCCACCTGAGACGAGACTACGACTCACTATAGGG
pCas9-sgRNA	pCas9	F1: GAAACAGCAGATTCGCCTG
		R1: AACTTGACATCCCCATTTACCAG
		sgRNA xx: GTAAATGGGGATGTCAAGTT xxxxxxxxxxxxxxxxxxxx GTTTTAGAGCT	pCas9 plasmid generation
		AGAAATAGC
		R2: CAACGATCGGAGGACCGA
		F3: TCGGTCCTCCGATCGTTG
		R3: CAGGCGAATCTGCTGTTTC
TGME49_207460 (Rab5B)	T. gondii DNA	F1: TGCCGCGACAAAACTGGA
		R1: aatgtccacgtagttcgcgc
		F2: TAGGCTCCGACCACGAAG	Diagnostic PCR
		R2: AGAGAGAAGCGAGAGTGAGG
		F3: TGCCGCGACAAAACTGGA
		R3: CGCAGACAGGAAAACCAGA
TGGT1_236620 (C1)	pCas9	sgRNA-C1: TAAATGGGGATGTCAAGTT AGACGACGCGGTTACTTGTC GTTTTAGAGCTAGAAATAGC	5’ Specific sgRNA
	Generic tagging plasmids	M:CCCTCATTCGGATTACTACATGAGATAAGTAACGTGTAACCGGTAAAACGACGGCCAGT	Endogenous Tagging fragments
		N1:CCCCAGTCCGACTTCTGCAATCCTCGACGAGCCATCGTCATTTTGTCcgatgcCGAGCC
TGGT1_310220 (C2)	pCas9	sgRNA-C2：TAAATGGGGATGTCAAGTTAA	5’ Specific sgRNA
		TGCAAAGGCCTTGGGATCGTTTTAGAGCTAGAAATAGC
	Generic tagging plasmids	M:CACGGTCGAGCCGGCCCGTAGCTGTGCCTTCTTTCCGTGAGCGTAAAACGACGGCCAGT	Endogenous Tagging fragments
		N1:GGAGCACGAGAGACTGGTCGCGCCGACACGGGCGGGTGCATTTTGTCcgatgcCGAGCC
TGGT1_237870 (C3)	pCas9	sgRNA-C3：TAAATGGGGATGTCAAGTT GATGTTGAGCAACTTCCACG GTTTTAGAGCTAGAAATAGC	5’ Specific sgRNA
	Generic tagging plasmids	M:TCGCAGAGATACGTCCAACACAGTCGATGTTGAGCAACTTCCGTAAAACGACGGCCAGT	Endogenous Tagging fragments
		N1:GAGACCTCTGGAGGGTCGGAAGCCGAGGGCGAGACAGGCATTTTGTCcgatgcCGAGCC
TGGT1_257340 (C4)	pCas9	sgRNA-C4：TAAATGGGGATGTCAAGTT GTTGCTCACACACTTGAGCA GTTTTAGAGCTAGAAATAGC	5’ Specific sgRNA
	Generic tagging plasmids	M:CTTCGGTGTCCGTCTTTCTGTCCTCCTCGTTCTCTTTCGCGTGTAAAACGACGGCCAGT	Endogenous Tagging fragments
		N1:GAAAAACGCGAGAGGAGTCTTACCTTGCTGGAGTCCGCCATTTTGTCcgatgcCGAGCC
TGGT1_277840 (C5)	pCas9	sgRNA-C5: TAAATGGGGATGTCAAGTT ACATAGTTCAGTCTCGGGTG GTTTTAGAGCTAGAAATAGC	5’ Specific sgRNA
	Generic tagging plasmids	M:CTTGTGTCTCTCCTCCTCTACCTCCTGTTGCCTCTTCTTGCTGTAAAACGACGGCCAGT	Endogenous Tagging fragments
		N1:AAAGTGATCCTAAGGATTGGAAAGTTTGCACCGGTCGCCATTTTGTCcgatgcCGAGCC
TGGT1_313190 (C6)	pCas9	sgRNA-C6：TAAATGGGGATGTCAAGTT GGAGGAAAGACACACTCTCG GTTTTAGAGCTAGAAATAGC	5’ Specific sgRNA
	Generic tagging plasmids	M:TCTGTCATCTTGTCGCCTCCATTCCTTTTTCGCCGTTTTCCCGTAAAACGACGGCCAGT	Endogenous Tagging fragments
		N1:AAATGGTCGTAGCTAGCGGGCTCTCCTGCGCGACCGTGCATTTTGTCcgatgcCGAGCC
TGGT1_254390 (C7)	pCas9	sgRNA-C7: TAAATGGGGATGTCAAGTT GAGCTCCGGCGAGGCCTTTG GTTTTAGAGCTAGAAATAGC	5’ Specific sgRNA
	Generic tagging plasmids	M:CTACTACGACAGAAGCGTCATCAGCTAGTCGACTCAGGACCTGTAAAACGACGGCCAGT	Endogenous Tagging fragments
		N1:GGCTGTTCCGGGAGACCTGAGGGCGAGGTCGCAGCCGACATTTTGTCcgatgcCGAGCC
TGGT1_310460 (C8)	pCas9	sgRNA-C8: TAAATGGGGATGTCAAGTT AGCAGAAAGGCACAGCCCGG GTTTTAGAGCTAGAAATAGC	5’ Specific sgRNA
	Generic tagging plasmids	M:GGCTCACCTCTGTTCGCTTGGTTGTGGTGGTCGCCTTTCCCGGTAAAACGACGGCCAGT	Endogenous tagging
		N1:ACTTCGAAGCGCGCCTTCCACTCACCTGTCGCCTCCGCCATTTTGTCcgatgcCGAGCC
TGGT1_299180(C9)	pCas9	sgRNA-C9: TAAATGGGGATGTCAAGTT CGTCTCCTTCCCAAAGTTCG GTTTTAGAGCTAGAAATAGC	5’ Specific sgRNA
	Generic tagging plasmids	M:GGATATTGAAAGCGTTCCGGCGCCGCTTCGTCTCCTTCCCAAGTAAAACGACGGCCAGT	Endogenous tagging
		N1:TCGGACGCGCAGCGCGCAACCAGCAAGGCAATGAGTTTCATTTTGTCcgatgcCGAGCC
TGGT1_254090 (C10)	pCas9	sgRNA-C10: TAAATGGGGATGTCAAGTT GCTGAGCGGGTGTTTGTTTA GTTTTAGAGCTAGAAATAGC	5’ Specific sgRNA
	Generic tagging plasmids	M:GATCCCGTTGTCTAGGGAAAGCAGCGGCGCTGAGCGGGTGTTGTAAAACGACGGCCAGT	Endogenous tagging
		N1:ACGCCACGGTCGAGGGATGTTCTGGCGGTGCTCGCAGGCATTTTGTCcgatgcCGAGCC
TGGT1_295400 (C11)	pCas9	sgRNa-C11: TAAATGGGGATGTCAAGTT GCTCTGAGCAGAACAAGTTG GTTTTAGAGCTAGAAATAGC	5’ Specific sgRNA
	Generic tagging plasmids	M:CTGCTGGCTCTGCCCCGTCGCCCTTGCGACTGTCTCCTTCCTGTAAAACGACGGCCAGT	Endogenous tagging
		N1:TCTCCCGGTGCAGGCAGAGGGCCGTCTTCTGAGGCATGCATTTTGTCcgatgcCGAGCC
TGGT1_270270 (C12)	pCas9	sgRNA-C12: TAAATGGGGATGTCAAGTT AGTAGGAACGCCTCTGATAC GTTTTAGAGCTAGAAATAGC	5’ Specific sgRNA
	Generic tagging plasmids	M:CACACACGAAAAAAGCACACGGCTTGCGCCATAGCACATCCGGTAAAACGACGGCCAGT	Endogenous tagging
		N1:GCCGGGCTCAGCCCGGCTCTAGCCGAAGCTTGCGACGACATTTTGTCcgatgcCGAGCC
TGGT1_262410 (C13)	pCas9	sgRNA-C13: TAAATGGGGATGTCAAGTT CGAGCGCCTGTACAGAGTCT GTTTTAGAGCTAGAAATAGC	5’ Specific sgRNA
	Generic tagging plasmids	M:ACGAGGGAAGCAGAGGAGCGGAGGGCCGCGAGCGCCTGTACAGTAAAACGACGGCCAGT	Endogenous tagging
		N1:TTCTTGGCGTCGCGACTCAGCGACAAAAGGTTCTTTTCCATTTTGTCcgatgcCGAGCC
TGGT1_208718 (C14)	pCas9	sgRNA-C14：TAAATGGGGATGTCAAGTT GAGTGGTGGAGAGAAAAACG GTTTTAGAGCTAGAAATAGC	5’ Specific sgRNA
	Generic tagging plasmids	M:CGCGTTCGAGGGATTTTTGCGTGTTTCCTTGGCGCGGCACCGGTAAAACGACGGCCAGT	Endogenous tagging
		N1:CGAGGTTCCTCGGGAGACAGGCAGGACGACGCTTCGTTCATTTTGTCcgatgcCGAGCC
TGGT1_205460 (C15)	pCas9	sgRNA-C15: TAAATGGGGATGTCAAGTT TCACGAGTGTAGAGCGCTTG GTTTTAGAGCTAGAAATAGC	5’ Specific sgRNA
	Generic tagging plasmids	M:CTTATATCCTTACAGCAGCTGAGCCTTCTATATCAGCATGCTGTAAAACGACGGCCAGT	Endogenous tagging
		N1:GCCTGACTGCAGACGTCGCCTTTATCTGAAAAGACCGCCATTTTGTCcgatgcCGAGCC
TGGT1_312050 (C16)	pCas9	sgRNA-C16: TAAATGGGGATGTCAAGTT AACTGCGACGCAGATTTCCA GTTTTAGAGCTAGAAATAGC	5’ Specific sgRNA
	Generic tagging plasmids	M:TGCGTTTCCTCCCGTCGGACGTTCACGAAACTGCGACGCAGAGTAAAACGACGGCCAGT	Endogenous tagging
		N1:CCGATGATGATATACTTGAAGAGATACTGGTACGGCGACATTTTGTCcgatgcCGAGCC
TGGT1_248710(C17)	pCas9	sgRNA-C17: TAAATGGGGATGTCAAGTT GGAAGAATGACGTCCCCTGG GTTTTAGAGCTAGAAATAGC	5’ Specific sgRNA
	Generic tagging plasmids	M:CGTAATCCCGAGTACACCTAATCCATTCATGGTGTTAATCTCGTAAAACGACGGCCAGT	Endogenous tagging
		N1:GAGAGCGGACTCACAGATGTGCATGATGTGCCCTGCCTCATTTTGTCcgatgcCGAGCC
TGGT1_285760(C18)	pCas9	sgRNA-C18: TAAATGGGGATGTCAAGTT ATGGGCAGGGATTGTGACTT GTTTTAGAGCTAGAAATAGC	5’ Specific sgRNA
	Generic tagging plasmids	M:TTCTCTGCGATTCTTCTCTCCGATTGTCCTCTCTCCTCTCCGGTAAAACGACGGCCAGT	Endogenous tagging
		N1:AGCGAAGACTCCCCAGAGTTTGCGGGAGGCGCGGGCGCCATTTTGTCcgatgcCGAGCC
TGGT1_320480 (C23)	pCas9	sgRNA-C23: TAAATGGGGATGTCAAGTT	5’ Specific sgRNA
		GGGACCAGCGAAATCCAAGAGTTTT
		AGAGCTAGAAATAGC
	Generic tagging plasmids	M:GAGAGGCTCTTCGGCCTGCGCACATGCCTCCGCCGGTCTTCGGTAAAACGACGGCCAGT	Endogenous Tagging
		N2: ACTTTGTAGAGATGGTCGTAGTCTTCAGAACCCCCCGCCATATCGAGCGGGTCCTGGTT
TGGT1_311240 (C21)	pCas9	sgRNA-C21: TAAATGGGGATGTCAAGTTA	5’ Specific sgRNA
		ACCGCAGTTGCGAGTCACGGTTTTAGAGCTAGAAATAGC
	Generic tagging plasmids	M:CGCTTCTCGTCGTCCTGCTCTTTCCTCCCGCCGGTTCTGCCTGTAAAACGACGGCCAGT	Endogenous Tagging
		N2:CCACGCATGTCGTCCCCGAAGGGGAAGCTGCCAAAATACATATCGAGCGGGTCCTGGTT
		sgRNA-C22: TAAATGGGGATGTCAAGTT	5’ Specific sgRNA
	pCas9	AAGCGAGTTGGAGAGACGCTGTTTTAGAGCTAGAAATAGC
TGGT1_214770(C22)		M:GGTGCAGCTCGAAGTCTCGCGTTCGCCTCTCTTTGCTCGTCGGTAAAACGACGGCCAGT	Endogenous Tagging
	Generic tagging plasmids	N2:GCTTCTTTTCTTGTCGACAGCACCCACTATTCAGGCTTCATATCGAGCGGGTCCTGGTT
		sgRNA-Rab5C: TAAATGGGGATGTCAA	5’ Specific sgRNA
TGGT1_219720(Rab5C)	pCas9	GTTGTTGGGGAGGCAGAAAGCTGGTTTTAGAGCTAGAAATAGC
		M:CTGCATGAACTCCGGGAGTTTTCTTGGTCTACTTCTTCTCTTGTAAAACGACGGCCAGT	Endogenous Tagging
	Generic tagging plasmids	N2:GGAAGAGATGCTCCGGAACTGTAAGCTTGCGAGAAAGACATATCGAGCGGGTCCTGGTT
TGGT1_261980(GRASP)	pCas9	sgRNA-GRASP: TAAATGGGGATGTCAAG	3’ Specific sgRNA
		TTGCTCTCAAGAGCAGCGCAGGGTTTTAGAGCTAGAAATAGC
	Generic tagging plasmids	L:CCTCCGAGACCGGGAGAAGTCGTCTCCATCCCGTCTCTCCAT	Endogenous Tagging
		gctagcAAGGGCTCGG
		T:AAATCCGCTGGAAAGTTTAAAAATCCTTGTTCAGTCCCGCCT TCCCAGTCACGACGTTG
TGGT1_321530	pCas9	sgRNA-CPL: TAAATGGGGATGTCAAGTT	5’ Specific sgRNA
(CPL)		AAAAAGAGCCTGCCCCCCAGGTTTTAGAGCTAGAAATAGC
		TAAATGGGGATGTCAAGTTgctttcgggaagttcgtgga GTTTTAGAGCTAGAAATAGC	3’ Specific sgRNA
	HXGPRT containing plasmids	CPL-HX:ttgtccctcttaccccgcggcctcgctctcgaaca	Knockout fragment
		ccatgg TGCTCGGATCCACTAG
		T: tcctccagccagagcctccgtcttccttctcacttccttcc TAATACGACTCACTATAG
	CPL-F	F: GGACGACGAGTGGAAGGAAAGG	Diagnostic PCR 1
		R: AATGAGGGCGTAGCTGACAATAA
	CPL-R	F-inner: CTCCTGTTTCCGACACCCTTGC	Diagnostic PCR 2
		R-inner: CGAGTCCACGCTTCCACTAACG
TGGT1_291120(Mon1)	pCas9	TAAATGGGGATGTCAAGTTAAGGTTGCTCTCCAGCCACAGTTTTAGAGCTAGAAATAGC	5’ Specific sgRNA
	Generic tagging plasmids	M:CTTTGCCAGTTGGAGTTTTTTATCCAGATCGACACTGAGGCAGTAAAACGACGGCCAGT	Endogenous Tagging
		N2:GACGGCGCACCGTCCGCAGCTCTCTGCAGACCGCTTGGCATATCGAGCGGGTCCTGGTT
TGGT1_200370(FT)	pCas9	sgRNA-FT: TAAATGGGGATGTCAAGT	3’ Specific sgRN
		TGCCGCAACGACTGTTTGTTCGTTTTAGAGCTAGAAATAGC
	Generic tagging plasmids	L:CGCTTCGCAGAGAATTATGTATTTGCAGGTGGTCTAATGCACgctagcAAGGGCTCGG	Endogenous Tagging
		T:CAAGGAGTGGACGGTTTTCATCGCAGCCGCAACGACTGTTTGTCCCAGTCACGACGTTG
TGGT1_278230(GGT-1)	pCas9	sgRNA-GGT-1: TAAATGGGGATGTCAAG	3’ Specific sgRN
		TTAGTCTGTTGTGGTTCCGTTCGTTTTAGAGCTAGAAATAGC
	Generic tagging plasmids	L:CCCCTGTATGGACTACCTACTTACGCCGTCGACAATTACATGgctagcAAGGGCTCGG	Endogenous Tagging
		T:GTACCATATACCTGCATCTACAATGAGTCTGTTGTGGTTCCGTCCCAGTCACGACGTTG
TGGT1_316270(GGT-2)	pCas9	sgRNA-GGT-2: TAAATGGGGATGTCAA	3’ Specific sgRN
		GTTGGACGAACGCTGCACACTGTGTTTTAGAGCTAGAAATAGC
	Generic tagging plasmids	L:GTTGTCAGGCGCTCTAATCTCCCACAGTGTGTCTTGTGGGAGgctagcAAGGGCTCGG	Endogenous Tagging
		T:GTTCAGAGTTGAACCCTTGCACTTCCCGTGGCGCAGGAACCTTCCCAGTCACGACGTTG
TGGT1_242660(VPS35)	pCas9	sgRNAVPS35：TAAATGGGGATGTCAA	3’ Specific sgRN
		GTTGTTGGTCTGTTGTCGTTTCGGTTTTAGAGCTAGAAATAGC
	Generic tagging plasmids	L:TCAGGACTCACTGGACTGAATGAAATCAGTGTTTCAACATCTgctagcAAGGGCTCGG	Endogenous Tagging
		T:GCGAAATACGTGCGACCGAATGCGCCTGCTTCTGGCCGACCCTCCCAGTCACGACGTTG
TGGT1_290160(Sortilin)	pCas9	sgRNA-Sortilin: TAAATGGGGATGTCAAG	3’ Specific sgRN
		TTGCTCCTACAGAGCTGCAAGAGTTTTAGAGCTAGAAATAGC
	Generic tagging plasmids	L:CTGGCGCCGCCGCGATTCGACGAGGATAACGTCGAACTTCTTgctagcAAGGGCTCGG	Endogenous Tagging
		T:CGAAAGAGAGCCGTCTTCGGCGGAAGCTCCTACAGAGCTGCATCCCAGTCACGACGTTG
pNL-7tetO-Ty-DHFR-LoxP	pNL-Ty-AID-DHFR	DHFR-F: GTAAAACGACGGCCAGT
		DHFR-R: ACCGCTTTCTCAACAGGAAA
	ptetO-DHFR	tetO-F：TTTCCTGTTGAGAAAGCGGTAGG
		ACCCGGTACCGAGCT
		tetO-R: TCAATCGAGCGGGTCCTGGTTC
		GTGTGGACCTCCATtttgatatcCCTTCTCC
		CCCCCATGATG
	pLinker-AID-HXGPRT	AMP-F: CAGGACCCGCTCGATTGAATTGC
		GTTGCGCTCACTG
		AMP-R: ACTGGCCGTCGTTTTACCATGCT
		AGGATCGATCCCCCT
TGGT1_267810(Rab5a)	pCas9	sgRNA-Rab5a: TAAATGGGGATGTCAAGTT ATCCTTCGAGTCTACACCTG	5’ Specific sgRNA
		GTTTTAGAGCTAGAAATAGC
	Generic tagging plasmids	M:TAGCTCTCTCCGTCTATATCCGTTTGGCATCCTTCGAGTCTAGTAAAACGACGGCCAGT	Endogenous tagging
		N1:CGAGAGTACGCGCGATCCTCAGCAGATTCGAAACCTCTCATTTTGTCcgatgcCGAGCC
AID-C9/PfYkt6.1-HA	Complementation plasmids	PFYKT1-O-F:TACCCGTATGACGTGCCGGATTACGCGGGCATGAATCTCCTGGCAATTTTTTTG	Complementation
		PfYKT1-O-R:CCCGAtCCCTTGATATCTCACATGATGCTGCAACACTG
		NL-V-F:GATATCAAGGGaTCGGGCT
		NL-V-R:CACGTCATACGGGTACATTTTGTCgctagcCCTAGG
AID-C9/PfYkt6.2-HA	Complementation plasmids	PfYKT2-O-F:ATGTACCCGTATGACGTGCCGGATTACGCGGGCATGTCTGATTTCAGCAGAGA	Complementation
		PfYKT2-O-R:CCCGAtCCCTTGATATCTCAGTAGAGGGAGCAGCA
		NL-V-F:GATATCAAGGGaTCGGGCT
		NL-V-R:CACGTCATACGGGTACATTTTGTCgctagcCCTAGG
pET28a-MLC1	expression in E. coli	MLC1-F: caaatgggtcgcggatccATGAGCAAGGTCGAGAAG; MLC1-R: agtgcggccgcaagcttCTCCCTTCGCTCGAGCAT; Ve-R： aagcttgcggccgcactcga； Ve-F: ggatccgcgacccatttgct
pET28a-IPPS	expression in E. coli	IPPS-F: aatgggtcgcggatccGACGTGACGATACCTCGG; IPPS-R: agtgcggccgcaagcttGAAGAACCGGAAGCATCT Ve-R： aagcttgcggccgcactcga； Ve-F: ggatccgcgacccatttgct
pET28a-STX6	expression in E. coli	STX6-F: agcaaatgggtcgcggatccGCAAGCACAGCACCATCA; STX6-R: tcgagtgcggccgcaagcttCGTGATGATGAGCAGAAG Ve-R： aagcttgcggccgcactcga； Ve-F: ggatccgcgacccatttgct
TGGT1_248670(VP1)	pCas9	sgRNA-VP1：TAAATGGGGATGTCAAGTTCGTGACGACTGCATGATGTAGTTTTAGAGCTAGAAATAGC	3’ Specific sgRNA
	Generic tagging plasmids	L:TTTCGAATGCTCAAGGGGGACCTGCTTGGGTCCGCGTGCTGGCTAGCAAGGGCTCGG	Endogenous Tagging
		T:ATCCTCGTGACCTCAAGAGTTCATCTAGGCAAAAGATTACGGTAAAACGACGGCCAGTG

## Sheet: Table S4
Table S4. Minimally processed proteomic datasets identified from the ankyne-labeled click chemistry						Table S4. Minimally processed proteomic datasets identified from the ankyne-labeled click chemistry in T. gondii. One group was added with 10 μM analog C15AlkOPP, while the control group was added with 10 μM FPP. Parasite supernatant was incubated with biotin-N3, allowing the coupled analog at proteins to react with biotin-N3. The purified proteins were analyzed by mass-spectrometry.
Accession Number	FPP_control 1	C15AlkOPP 1	FPP_control 2	C15AlkOPP 2
TGME49_286420	31	29	27	26
TGME49_311240	17	42	13	43
TGME49_221320	87	52	77	65
TGME49_311720	55	53	45	46
Cluster of TGME49_266960	37	37	33	34
TGME49_266960	29	29	27	27
TGME49_221620	29	29	26	27
TGME49_212240	22	22	20	20
TGME49_214770	10	17	5	19
TGME49_244560	49	56	45	42
TGME49_232350	27	26	25	23
TGME49_226960	43	51	39	43
TGME49_205470	40	43	35	34
TGME49_288380	49	53	40	38
TGME49_209030	29	30	28	24
TGME49_235470	38	42	34	33
TGME49_273760	38	38	35	34
TGME49_289690	21	20	17	19
TGME49_312630	57	62	37	45
TGME49_233460	19	19	16	15
TGME49_289680	10	24	12	27
TGME49_308090	23	24	21	20
TGME49_248880	9	19	8	24
TGME49_211680	32	36	32	33
TGME49_236040	23	24	24	23
TGME49_256760	26	29	21	24
TGME49_244110	6	26	3	28
TGME49_219540	42	38	32	35
TGME49_316400	23	24	21	20
TGME49_231640	27	30	25	22
TGME49_270510	26	26	22	23
TGME49_290670	33	37	25	31
TGME49_306060	50	55	24	39
TGME49_223920	42	54	30	34
TGME49_249390	40	48	27	30
TGME49_268850	23	27	22	16
TGME49_267810	6	19	3	19
TGME49_250770	26	26	20	19
TGME49_273090	35	45	21	26
TGME49_216670	45	44	34	31
TGME49_288360	32	36	25	28
TGME49_254390	3	33	3	32
TGME49_219850	32	39	22	24
TGME49_320480	3	21	2	23
TGME49_290950	42	49	21	29
TGME49_263090	22	23	18	21
TGME49_288650	19	17	19	15
TGME49_251780	24	28	22	24
TGME49_232710	23	22	21	18
TGME49_318230	24	24	18	18
TGME49_249900	24	24	19	20
TGME49_309120	21	22	19	20
TGME49_219320	18	17	15	14
TGME49_286580	27	25	14	19
TGME49_232250	23	22	15	21
TGME49_300100	27	34	21	20
TGME49_311470	35	35	18	24
TGME49_312050	8	19	4	20
TGME49_258130	6	13	5	17
TGME49_247550	28	26	23	22
TGME49_261950	21	23	19	18
TGME49_215420	6	15	3	17
TGME49_310460	3	14	0	16
TGME49_209950	29	27	20	15
TGME49_295110	17	18	12	15
TGME49_207440	9	11	8	9
TGME49_201780	19	21	7	13
TGME49_253430	23	20	14	18
TGME49_201680	26	29	12	21
TGME49_266640	19	25	15	16
TGME49_225050	26	24	16	19
TGME49_217460	30	34	22	17
TGME49_238050	26	31	22	19
TGME49_278830	24	35	19	21
TGME49_226730	23	24	14	19
TGME49_249170	0	35	0	37
TGME49_227360	14	18	13	12
TGME49_249270	15	18	17	15
TGME49_217890	10	9	10	9
TGME49_219310	28	30	18	25
TGME49_239260	12	10	11	9
TGME49_221210	10	10	9	9
TGME49_290290	26	29	14	19
TGME49_292080	30	33	12	15
TGME49_310670	29	27	16	20
TGME49_289650	24	25	17	16
TGME49_291890	20	19	13	11
TGME49_293180	19	20	14	17
Cluster of TGME49_215785	10	11	8	11
TGME49_215785	8	8	6	9
TGME49_215775	7	8	6	8
TGME49_313410	28	29	19	26
TGME49_216860	18	20	15	13
TGME49_219720	3	10	0	13
TGME49_226250	25	21	12	20
TGME49_257340	2	16	0	17
TGME49_203310	11	11	10	10
TGME49_204400	21	21	13	17
TGME49_243800	24	23	12	20
TGME49_295125	11	14	8	11
TGME49_278990	12	15	9	12
TGME49_236210	15	17	12	13
TGME49_205440	21	23	15	19
TGME49_231850	17	15	10	14
TGME49_263180	24	26	17	22
TGME49_269885	30	37	14	16
TGME49_236620	0	25	0	27
TGME49_265450	18	23	14	16
TGME49_248340	14	15	11	15
TGME49_210690	16	15	13	13
TGME49_218410	13	14	13	14
TGME49_230420	23	25	16	16
TGME49_300260	30	30	14	17
TGME49_243730	21	18	18	13
TGME49_262620	15	13	12	10
TGME49_224350	26	25	14	16
TGME49_273520	21	22	15	15
Cluster of TGME49_277270	14	14	12	13
TGME49_277270	11	10	9	9
TGME49_277240	7	9	7	9
TGME49_279390	20	22	16	18
TGME49_280600	29	28	16	16
TGME49_263300	17	17	8	13
TGME49_301440	21	20	13	16
TGME49_221470	17	26	15	17
TGME49_300140	17	18	12	14
TGME49_278870	30	34	16	20
TGME49_223390	25	26	16	16
TGME49_229990	24	23	15	18
TGME49_231970	20	29	12	15
TGME49_239100	16	18	14	14
TGME49_255260	14	14	12	13
TGME49_310080	24	26	16	21
TGME49_205700	10	9	9	8
TGME49_205710	25	17	12	15
TGME49_251690	17	20	12	15
TGME49_291960	14	14	11	13
TGME49_318440	33	32	10	18
TGME49_287500	23	22	10	18
TGME49_243710	22	21	15	14
TGME49_239820	19	18	10	14
TGME49_253290	24	24	13	14
TGME49_320050	13	15	12	11
TGME49_202680	14	17	8	16
TGME49_216880	16	14	13	15
TGME49_230410	9	10	10	9
TGME49_232940	12	13	8	9
TGME49_272910	16	16	16	15
TGME49_231480	28	27	11	16
TGME49_232300	14	12	10	11
TGME49_297060	15	13	13	10
TGME49_313190	3	13	1	18
TGME49_275650	22	26	15	13
TGME49_316310	9	14	7	7
TGME49_218780	16	20	12	14
TGME49_261570	16	15	9	11
TGME49_208030	16	20	12	12
TGME49_229180	23	24	9	15
TGME49_244200	20	24	9	15
TGME49_292920	22	24	10	15
TGME49_294200	17	18	14	12
TGME49_231600	21	25	15	15
TGME49_249180	15	19	11	12
TGME49_317720	15	17	11	14
TGME49_227948	23	25	16	14
TGME49_247510	12	14	7	10
TGME49_256990	20	20	14	12
TGME49_309730	17	16	14	13
TGME49_209600	16	13	13	12
TGME49_313380	15	17	11	10
TGME49_321620	19	20	14	13
TGME49_273460	21	25	13	14
TGME49_279100	13	13	12	10
TGME49_313080	16	16	16	14
TGME49_204050	13	13	9	10
TGME49_229010	20	23	12	12
TGME49_256970	18	20	9	14
TGME49_318430	16	18	11	14
TGME49_206470	22	18	13	13
TGME49_242070	16	17	9	11
TGME49_285980	14	15	11	13
TGME49_289300	23	20	12	12
TGME49_305520	13	12	10	11
TGME49_228170	22	23	10	19
TGME49_234190	13	14	9	8
TGME49_314810	8	9	8	9
TGME49_225930	13	17	11	12
TGME49_240600	13	16	13	12
TGME49_263060	20	19	11	12
TGME49_279420	21	22	8	10
TGME49_280380	17	17	12	13
TGME49_294350	19	23	5	10
TGME49_321500	16	12	9	11
TGME49_207460	3	12	0	12
Cluster of TGME49_305160	10	10	8	7
TGME49_305160	9	9	8	7
TGME49_251870	8	8	6	5
TGME49_224850	17	15	9	10
TGME49_235970	16	16	11	13
TGME49_262670	11	10	8	8
TGME49_269190	14	17	10	12
TGME49_275690	17	20	14	12
TGME49_207640	18	20	12	13
TGME49_229360	17	12	10	11
TGME49_242330	13	13	10	12
TGME49_258870	22	20	12	14
TGME49_288500	16	16	11	12
TGME49_205250	10	9	9	9
TGME49_236540	13	9	8	7
TGME49_266060	11	12	10	9
TGME49_294620	20	15	14	11
TGME49_245460	12	11	8	10
TGME49_248390	10	11	6	9
TGME49_313140	17	17	8	10
TGME49_313390	14	11	11	9
TGME49_202370	13	13	6	9
TGME49_207620	20	19	8	11
TGME49_215260	18	26	7	12
TGME49_226830	18	19	17	11
TGME49_310640	15	15	6	11
TGME49_311230	20	21	9	13
TGME49_219820	5	4	6	6
TGME49_230450	17	20	9	14
TGME49_233110	15	13	13	12
TGME49_234450	9	10	7	8
TGME49_278660	18	23	7	12
TGME49_284190	22	14	12	14
TGME49_299210	19	20	9	14
TGME49_318310	19	14	11	9
TGME49_231410	12	13	8	11
TGME49_248810	9	14	7	8
TGME49_263050	10	10	10	11
TGME49_226910	20	24	10	13
TGME49_290200	14	14	9	10
TGME49_293690	6	6	5	6
TGME49_308840	8	9	7	8
TGME49_227810	12	15	9	6
TGME49_286120	16	15	11	12
TGME49_292220	15	15	11	14
TGME49_204020	8	10	11	5
TGME49_219800	13	13	11	9
TGME49_222160	15	18	7	14
TGME49_310150	15	17	9	11
TGME49_231630	9	10	6	8
TGME49_283780	12	17	7	10
TGME49_319920	14	14	10	12
TGME49_202530	15	15	10	14
TGME49_204130	17	22	5	10
TGME49_257990	15	20	11	11
TGME49_309210	13	13	9	12
TGME49_215470	10	10	5	6
TGME49_268200	12	12	9	10
TGME49_283850	16	12	9	10
TGME49_297500	14	15	8	10
TGME49_320220	11	11	9	8
TGME49_230940	20	15	15	8
TGME49_258580	10	10	6	6
TGME49_288720	12	7	9	7
TGME49_212290	7	8	6	5
TGME49_223940	10	10	8	8
TGME49_226410	13	13	11	12
TGME49_251500	11	12	9	10
TGME49_263700	9	8	6	9
TGME49_282055	10	13	6	6
TGME49_310220	0	24	0	23
TGME49_222860	13	16	11	9
TGME49_234380	14	14	13	10
TGME49_236650	13	13	12	7
TGME49_290160	16	16	10	9
TGME49_305860	18	16	7	10
TGME49_306960	14	16	9	7
TGME49_266990	14	17	8	11
TGME49_224060	12	15	7	10
TGME49_263070	14	16	9	12
TGME49_268890	12	12	12	11
TGME49_279380	9	10	7	8
TGME49_295350	9	10	7	7
TGME49_240650	16	14	6	10
TGME49_256770	11	9	8	9
TGME49_259550	15	16	8	10
TGME49_262690	7	9	4	7
TGME49_297470	11	11	7	10
TGME49_309752	12	11	7	9
TGME49_310750	11	12	8	9
TGME49_214350	12	11	9	8
TGME49_222380	15	16	7	11
TGME49_232340	10	14	10	11
TGME49_274060	7	11	5	15
TGME49_210840	13	15	7	12
TGME49_214290	12	10	7	8
TGME49_247760	17	15	7	8
TGME49_261250	4	5	4	3
TGME49_271888	9	13	5	10
TGME49_280560	14	17	6	11
TGME49_313230	11	17	6	8
TGME49_215980	8	8	6	7
TGME49_216790	15	11	6	10
TGME49_230210	12	14	8	9
TGME49_235020	13	15	7	10
TGME49_247350	7	7	7	7
TGME49_271050	5	5	6	6
TGME49_202380	12	12	5	6
TGME49_220400	8	6	5	5
TGME49_249530	13	14	5	9
TGME49_273370	16	15	6	12
TGME49_297070	7	11	4	6
TGME49_319560	8	10	7	9
TGME49_205510	13	15	9	10
TGME49_219270	7	6	4	5
TGME49_230960	17	16	6	8
TGME49_242290	10	9	8	8
TGME49_263870	16	14	8	8
TGME49_290660	9	6	6	5
TGME49_232410	10	9	8	8
TGME49_238010	12	7	9	5
TGME49_248480	7	8	8	7
TGME49_262920	15	12	13	9
TGME49_263040	9	8	10	9
TGME49_232280	11	14	9	8
TGME49_255190	11	18	5	6
TGME49_262380	7	11	7	7
TGME49_269980	7	6	6	8
TGME49_277500	11	14	7	9
TGME49_289330	16	17	5	6
TGME49_305340	17	17	5	7
TGME49_215590	12	14	3	8
TGME49_233520	14	14	4	10
TGME49_270320	11	12	9	11
TGME49_286080	11	13	6	5
TGME49_299050	6	7	4	7
TGME49_305850	13	12	12	9
TGME49_215220	10	9	7	9
TGME49_259010	11	10	8	10
TGME49_267080	13	10	9	9
TGME49_292130	8	10	7	7
TGME49_293570	11	12	3	7
TGME49_318410	12	10	8	9
TGME49_220270	11	10	5	6
TGME49_239490	11	13	8	8
TGME49_246130	11	9	7	8
TGME49_261240	4	4	3	4
TGME49_268830	11	15	6	8
TGME49_291680	14	14	6	10
TGME49_300000	4	6	5	3
TGME49_312090	11	9	7	10
TGME49_318160	9	8	7	6
TGME49_207840	7	8	7	6
TGME49_211030	12	11	6	7
TGME49_225080	7	8	7	7
TGME49_237870	0	13	0	16
TGME49_250820	12	16	3	13
TGME49_264610	9	11	8	7
TGME49_269950	14	14	4	5
TGME49_285870	10	10	5	6
TGME49_311090	12	13	7	8
TGME49_311430	12	11	5	4
TGME49_314970	11	16	6	9
Cluster of TGME49_220950	6	5	5	5
TGME49_220950	4	4	4	4
TGME49_323110	0	0	0	0
TGME49_235160	12	13	6	7
TGME49_277840	0	11	0	12
TGME49_290600	9	9	7	5
TGME49_311400	13	16	5	5
TGME49_315770	12	14	5	8
TGME49_209160	12	11	6	5
TGME49_227030	10	9	7	9
TGME49_230160	8	9	5	8
TGME49_261210	12	14	5	7
TGME49_289830	10	11	9	4
TGME49_206590	16	13	4	8
TGME49_216000	7	7	6	7
TGME49_230520	8	8	6	8
TGME49_266760	7	9	5	7
TGME49_270240	13	10	7	6
TGME49_299180	0	9	0	11
TGME49_300120	15	16	5	6
TGME49_204480	12	10	4	8
TGME49_228210	9	11	6	8
TGME49_236570	12	8	7	6
TGME49_249590	10	11	7	6
TGME49_289580	9	8	6	5
TGME49_320210	11	13	6	8
TGME49_235930	17	12	5	2
TGME49_261010	10	8	4	7
TGME49_262040	10	10	6	7
TGME49_265330	11	11	3	10
TGME49_270380	9	6	7	5
TGME49_294670	10	9	8	8
TGME49_311310	8	12	6	10
TGME49_226030	9	8	6	5
TGME49_232440	8	9	6	5
TGME49_247470	13	17	5	6
TGME49_267400	6	7	3	5
TGME49_277000	10	11	4	8
TGME49_310010	12	11	5	6
TGME49_210370	10	9	7	6
TGME49_229140	12	10	5	10
TGME49_291180	12	15	2	7
TGME49_312110	10	9	7	8
TGME49_320570	10	12	4	6
TGME49_209910	6	6	5	4
TGME49_211260	7	9	5	8
TGME49_213350	6	6	5	5
TGME49_214320	8	7	6	7
TGME49_216650	8	9	7	5
TGME49_230350	11	12	6	6
TGME49_233100	9	6	6	6
TGME49_239752	11	11	4	6
TGME49_249990	14	10	8	6
TGME49_251810	6	5	3	4
TGME49_273560	14	18	3	4
TGME49_275810	5	5	5	4
TGME49_276140	6	8	4	6
TGME49_208370	9	14	4	5
TGME49_208790	9	13	5	6
TGME49_223050	8	8	3	5
TGME49_249780	8	11	6	6
TGME49_255420	6	7	4	5
TGME49_261600	12	16	1	3
TGME49_269690	10	13	5	5
TGME49_284560	6	6	5	6
TGME49_205380	11	9	6	7
TGME49_216590	12	7	9	10
TGME49_217820	11	10	8	8
TGME49_223140	7	9	5	6
TGME49_227280	8	7	5	4
TGME49_243930	8	11	4	7
TGME49_245680	8	8	5	5
TGME49_249250	8	11	5	4
TGME49_253820	8	11	8	7
TGME49_258150	9	11	7	3
TGME49_285190	0	12	0	11
TGME49_297745	11	14	2	5
TGME49_214440	11	13	4	4
TGME49_219750	7	8	4	6
TGME49_223960	8	7	7	6
TGME49_226970	8	7	7	6
TGME49_227960	8	7	5	6
TGME49_243960	8	13	6	6
TGME49_246540	7	8	4	4
TGME49_257680	7	8	5	5
TGME49_294898	11	12	3	5
TGME49_299810	8	7	6	9
TGME49_310030	7	7	6	6
TGME49_318510	10	12	7	3
TGME49_261580	3	3	2	2
TGME49_201380	9	10	3	8
TGME49_214940	7	7	4	5
TGME49_216450	8	8	6	6
TGME49_228190	7	9	5	5
TGME49_229670	6	3	5	4
TGME49_232050	9	8	6	6
TGME49_243950	6	3	5	6
TGME49_258950	7	7	6	6
TGME49_269180	10	13	4	7
TGME49_277760	8	9	3	6
TGME49_313010	10	9	8	4
TGME49_205558	9	6	5	4
TGME49_206480	2	5	1	7
TGME49_215460	5	6	5	5
TGME49_217740	8	7	7	5
TGME49_247460	7	10	4	2
TGME49_290005	10	8	5	4
TGME49_306330	10	9	4	5
TGME49_319350	7	9	5	4
TGME49_212250	9	10	5	4
TGME49_214490	8	11	6	5
TGME49_220100	8	11	6	3
TGME49_221380	6	7	4	3
TGME49_231140	9	7	4	3
TGME49_232130	8	7	3	6
TGME49_232830	7	15	3	6
TGME49_239760	6	5	4	4
TGME49_246580	10	9	5	7
TGME49_253900	6	9	2	3
TGME49_263850	8	6	7	5
TGME49_288630	9	6	5	6
TGME49_289530	3	6	4	4
TGME49_295040	9	11	4	5
TGME49_298610	12	11	5	3
TGME49_309820	6	6	7	3
TGME49_315320	9	7	4	4
TGME49_206510	8	12	3	4
TGME49_208530	9	9	4	6
TGME49_211290	5	7	5	8
TGME49_221670	14	9	3	4
TGME49_223540	9	9	2	6
TGME49_223590	10	8	7	8
TGME49_233480	6	8	3	4
TGME49_239740	8	10	5	7
TGME49_245490	8	10	3	6
TGME49_260630	9	10	2	5
TGME49_304710	8	7	6	5
TGME49_305980	8	9	3	4
TGME49_204530	7	8	2	2
TGME49_219550	7	8	5	4
TGME49_227620	3	4	3	2
TGME49_229000	11	8	3	3
TGME49_243910	9	7	4	8
TGME49_252360	5	8	5	5
TGME49_267060	7	6	5	3
TGME49_267330	8	12	5	4
TGME49_277720	9	8	5	2
TGME49_299070	7	11	5	5
TGME49_320600	5	6	5	4
TGME49_202200	6	9	4	3
TGME49_214080	7	6	5	5
TGME49_235540	8	6	2	3
TGME49_240870	8	7	2	3
TGME49_263130	7	11	5	4
TGME49_271440	7	11	3	5
TGME49_273490	9	11	3	4
TGME49_286590	8	6	2	6
TGME49_293870	6	5	6	5
TGME49_308860	6	7	1	3
TGME49_312100	12	10	2	6
TGME49_312150	8	8	4	4
TGME49_312200	7	10	4	5
TGME49_220860	9	9	3	2
TGME49_228470	3	3	2	2
TGME49_229950	6	8	4	5
TGME49_234505	9	11	4	4
TGME49_245470	8	9	4	4
TGME49_258390	6	9	3	4
TGME49_264660	10	7	4	4
TGME49_278050	9	8	4	4
TGME49_286630	8	8	5	4
TGME49_299110	9	6	5	6
TGME49_309600	10	8	4	4
TGME49_316540	4	3	3	2
TGME49_205340	8	7	4	3
TGME49_209800	4	5	3	5
TGME49_212300	10	8	4	4
TGME49_217540	8	6	3	5
TGME49_226430	4	3	2	4
TGME49_230850	9	8	5	4
TGME49_240280	7	7	4	6
TGME49_240810	6	8	6	4
TGME49_240890	7	9	2	3
TGME49_244690	11	10	2	4
TGME49_258740	6	7	4	4
TGME49_262730	6	8	3	6
TGME49_268870	11	7	2	5
TGME49_272660	8	8	3	7
TGME49_280710	6	5	4	4
TGME49_288750	5	5	3	3
TGME49_300310	6	8	5	4
TGME49_312480	7	5	2	4
TGME49_315270	8	8	6	4
TGME49_319340	7	7	5	4
TGME49_319850	6	8	2	3
TGME49_209260	8	8	3	3
TGME49_213870	6	12	3	4
TGME49_214790	4	4	2	3
TGME49_217510	7	6	2	5
TGME49_217680	11	11	1	1
TGME49_218540	7	7	4	5
TGME49_224900	8	8	6	5
TGME49_251880	6	6	4	5
TGME49_251930	7	7	5	1
TGME49_252290	5	8	5	4
TGME49_263320	8	9	4	2
TGME49_273870	10	12	1	3
TGME49_275802	9	10	2	2
TGME49_283510	6	6	3	5
TGME49_291930	10	5	4	5
TGME49_305290	5	5	3	4
TGME49_306030	5	10	2	3
TGME49_312270	5	5	3	5
TGME49_207770	10	9	2	4
TGME49_209150	6	9	2	2
TGME49_225150	6	8	3	3
TGME49_225850	10	11	3	3
TGME49_233450	6	7	5	2
TGME49_247220	8	9	4	4
TGME49_257090	5	7	5	3
TGME49_258070	5	8	3	5
TGME49_260820	6	6	4	2
TGME49_273960	6	7	3	6
TGME49_280370	7	7	3	5
TGME49_280610	8	8	3	2
TGME49_286750	9	9	1	0
TGME49_288830	10	7	3	5
TGME49_289600	5	4	4	4
TGME49_295710	11	9	1	4
TGME49_297720	8	10	3	4
TGME49_301180	8	10	2	2
TGME49_306930	7	5	2	2
TGME49_309265	4	5	4	7
TGME49_313670	8	9	4	5
TGME49_318710	8	10	4	5
TGME49_215430	6	5	5	4
TGME49_218280	6	7	4	4
TGME49_219630	5	10	4	5
TGME49_228630	6	7	5	5
TGME49_229920	5	9	2	4
TGME49_232600	10	8	3	2
TGME49_235340	8	10	2	2
TGME49_237150	4	5	3	5
TGME49_238040	6	9	2	1
TGME49_238180	4	5	5	3
TGME49_248460	5	6	2	5
TGME49_249850	3	2	2	2
TGME49_254690	6	5	6	3
TGME49_254880	7	9	3	4
TGME49_263580	6	7	5	4
TGME49_269840	5	6	3	4
TGME49_273130	6	7	4	2
TGME49_290890	7	8	3	6
TGME49_310070	6	7	3	5
TGME49_314400	5	5	4	3
TGME49_315210	4	5	2	2
TGME49_315620	8	7	3	6
TGME49_202770	9	8	5	2
TGME49_204340	7	7	5	3
TGME49_208590	7	7	5	5
TGME49_219520	5	7	3	3
TGME49_231210	7	9	2	5
TGME49_231910	9	6	3	0
TGME49_237250	7	6	3	3
TGME49_253730	6	8	4	4
TGME49_254900	7	8	4	3
TGME49_260440	5	5	4	5
TGME49_270270	0	5	0	5
TGME49_274190	8	8	3	6
TGME49_279450	6	6	3	5
TGME49_288860	8	7	2	4
TGME49_290040	6	5	3	5
TGME49_306670	5	6	4	4
TGME49_308020	5	6	3	3
TGME49_314100	8	6	4	5
TGME49_201800	4	7	4	6
TGME49_206610	7	9	4	3
TGME49_209100	7	6	1	4
TGME49_214210	7	7	2	1
TGME49_219590	10	6	4	2
TGME49_219710	9	7	2	4
TGME49_222220	6	4	3	3
TGME49_237010	7	7	3	4
TGME49_237140	7	5	4	4
TGME49_240060	6	5	5	4
TGME49_256840	4	8	3	7
TGME49_259660	7	7	4	3
TGME49_268950	5	6	5	5
TGME49_271970	3	3	2	3
TGME49_286600	6	8	1	1
TGME49_287210	6	7	3	4
TGME49_292020	3	14	2	1
TGME49_293340	5	7	4	4
TGME49_293440	6	8	3	6
TGME49_310700	7	7	4	3
TGME49_202390	6	7	2	6
TGME49_205010	6	7	1	2
TGME49_209720	4	5	2	3
TGME49_215060	3	4	2	2
TGME49_224460	6	7	4	1
TGME49_229250	3	3	0	1
TGME49_231940	5	5	2	3
TGME49_260540	4	6	1	4
TGME49_263730	6	8	3	4
TGME49_264440	5	7	2	3
TGME49_264830	5	7	3	4
TGME49_266080	6	7	4	4
TGME49_269250	6	10	4	2
TGME49_297430	3	2	3	3
TGME49_300200	4	2	3	3
TGME49_309760	7	8	4	4
TGME49_315220	4	5	4	2
TGME49_210790	5	9	1	4
TGME49_216620	7	10	1	3
TGME49_232230	3	5	1	4
TGME49_233140	5	4	4	4
TGME49_234420	4	5	3	1
TGME49_238250	4	4	1	2
TGME49_258826	7	6	3	4
TGME49_260500	3	2	3	4
TGME49_280490	8	9	1	2
TGME49_291950	8	6	4	2
TGME49_293430	6	6	2	6
TGME49_297810	7	5	2	2
TGME49_297970	5	6	3	2
TGME49_310490	5	5	4	4
TGME49_311480	6	7	1	3
TGME49_313070	3	6	3	6
TGME49_314410	4	4	1	2
TGME49_201700	6	7	4	4
TGME49_213280	3	3	1	2
TGME49_218520	5	5	4	3
TGME49_221522	6	5	4	3
TGME49_223070	5	4	2	3
TGME49_229480	7	6	3	3
TGME49_230340	5	5	3	5
TGME49_231130	5	4	4	4
TGME49_231920	5	4	2	5
TGME49_235490	5	7	1	4
TGME49_238100	5	6	2	3
TGME49_240690	3	7	0	5
TGME49_252630	3	5	1	5
TGME49_254440	5	4	3	3
TGME49_267430	4	4	4	3
TGME49_283540	4	8	3	2
TGME49_310040	4	3	4	4
TGME49_205040	9	7	1	3
TGME49_206320	5	4	1	4
TGME49_216260	5	6	3	4
TGME49_220240	4	3	3	2
TGME49_223710	7	9	0	2
TGME49_226380	5	3	4	3
TGME49_226580	5	8	3	1
TGME49_231190	4	3	3	3
TGME49_233010	8	7	2	2
TGME49_239500	6	6	3	3
TGME49_240640	9	5	2	3
TGME49_240860	6	4	3	4
TGME49_257530	4	6	2	4
TGME49_257960	7	8	1	2
TGME49_258660	3	3	2	1
TGME49_264040	4	4	2	3
TGME49_270550	7	3	3	3
TGME49_284540	7	5	3	3
TGME49_285180	5	10	3	2
TGME49_309560	3	3	3	3
TGME49_316330	5	5	2	2
TGME49_320020	3	3	2	2
TGME49_321420	8	5	1	2
TGME49_321650	4	8	1	1
TGME49_218560	8	0	3	1
TGME49_221870	9	7	1	2
TGME49_222840	4	8	3	2
TGME49_225310	6	6	4	2
TGME49_248600	4	6	2	2
TGME49_249610	3	4	2	2
TGME49_265310	7	4	3	2
TGME49_289380	5	4	4	0
TGME49_290030	5	5	3	4
TGME49_304670	3	7	2	3
TGME49_309740	3	4	2	3
TGME49_311890	4	3	0	3
TGME49_321640	3	5	1	3
TGME49_205240	8	5	1	2
TGME49_208718	0	4	0	5
TGME49_209210	5	6	2	2
TGME49_211710	3	3	2	2
TGME49_214260	5	6	1	2
TGME49_219860	7	7	1	2
TGME49_222020	4	5	3	3
TGME49_225690	6	6	3	1
TGME49_228290	5	4	2	3
TGME49_228490	5	5	2	2
TGME49_237820	3	4	3	3
TGME49_243450	0	6	0	10
TGME49_246920	6	1	2	1
TGME49_250880	6	4	2	3
TGME49_254090	0	9	0	8
TGME49_259260	5	5	1	4
TGME49_265530	4	4	5	5
TGME49_266070	3	3	3	2
TGME49_276170	6	2	2	2
TGME49_288210	4	6	1	2
TGME49_295360	6	7	2	1
TGME49_305050	3	4	0	3
TGME49_307570	4	6	1	1
TGME49_308890	4	9	1	0
TGME49_309810	4	3	2	2
TGME49_310000	6	5	3	4
TGME49_314740	5	8	2	3
TGME49_318580	6	3	3	4
TGME49_231080	3	2	1	2
TGME49_202630	4	9	1	2
TGME49_203390	4	6	1	2
TGME49_205740	4	3	3	5
TGME49_208560	4	5	2	3
TGME49_214750	4	7	1	3
TGME49_215040	6	4	0	1
TGME49_215280	3	3	2	1
TGME49_216180	3	4	3	2
TGME49_219140	5	5	3	2
TGME49_223000	3	4	2	2
TGME49_225550	6	5	0	0
TGME49_228200	1	9	0	7
TGME49_246330	4	4	4	4
TGME49_251630	4	6	1	4
TGME49_254570	6	8	1	1
TGME49_255890	4	4	4	3
TGME49_262410	0	4	0	6
TGME49_268590	4	5	1	2
TGME49_271930	3	5	2	2
TGME49_280740	3	3	3	4
TGME49_286230	4	7	2	4
TGME49_291140	5	8	0	1
TGME49_293470	7	4	4	2
TGME49_294710	6	5	3	1
TGME49_297880	4	3	5	2
TGME49_305510	4	5	2	3
TGME49_309140	4	7	1	1
TGME49_309570	5	4	2	1
TGME49_313370	9	5	1	2
TGME49_203990	5	3	4	2
TGME49_209985	3	4	3	2
TGME49_211040	3	3	3	4
TGME49_213900	6	6	2	1
TGME49_214090	4	7	2	3
TGME49_218250	4	4	2	1
TGME49_220930	5	6	1	3
TGME49_224890	4	8	0	1
TGME49_233000	6	8	1	0
TGME49_244310	4	4	2	3
TGME49_249630	4	5	1	5
TGME49_251680	3	3	1	3
TGME49_257350	4	7	1	2
TGME49_258470	5	6	3	2
TGME49_290700	5	5	2	2
TGME49_290940	4	4	2	3
TGME49_306660	3	9	3	0
TGME49_307850	5	4	2	3
TGME49_308810	3	9	1	1
TGME49_312420	6	5	2	2
TGME49_314090	2	3	2	2
TGME49_212260	3	3	3	3
TGME49_216680	3	4	4	2
TGME49_216730	6	7	0	1
TGME49_219700	7	2	1	1
TGME49_221950	4	5	1	1
TGME49_223020	5	4	0	3
TGME49_235700	2	5	2	4
TGME49_237220	5	6	2	1
TGME49_239530	3	4	4	4
TGME49_243250	5	5	2	3
TGME49_244460	4	5	2	2
TGME49_245670	3	5	2	5
TGME49_248700	5	5	2	2
TGME49_249030	4	3	3	2
TGME49_250830	4	4	2	3
TGME49_257740	4	5	4	2
TGME49_258970	3	4	2	2
TGME49_259240	4	4	1	2
TGME49_262150	4	2	1	2
TGME49_267800	5	6	1	2
TGME49_290730	3	3	4	2
TGME49_293630	4	5	0	0
TGME49_300280	4	4	1	2
TGME49_301120	5	4	1	2
TGME49_312600	3	4	3	3
TGME49_313100	7	3	2	3
TGME49_318730	4	5	0	1
TGME49_309590	2	3	2	2
TGME49_218220	3	2	3	2
TGME49_205460	0	4	0	4
TGME49_206670	3	7	1	3
TGME49_208830	4	3	3	2
TGME49_209960	6	3	1	1
TGME49_214220	4	4	3	2
TGME49_216050	3	5	2	3
TGME49_218960	3	6	0	1
TGME49_221170	3	2	1	2
TGME49_222100	6	5	0	1
TGME49_225060	5	5	2	2
TGME49_232660	2	4	2	1
TGME49_233220	3	7	0	3
TGME49_243570	3	2	4	2
TGME49_247195	2	6	1	2
TGME49_247410	1	4	0	4
TGME49_249970	3	6	1	2
TGME49_258410	4	5	1	1
TGME49_258770	4	5	0	1
TGME49_261440	4	3	1	5
TGME49_262050	5	5	1	2
TGME49_263080	3	4	2	2
TGME49_263520	4	3	3	3
TGME49_265520	5	5	1	1
TGME49_269200	4	3	1	1
TGME49_285240	2	3	2	2
TGME49_286720	4	4	2	1
TGME49_289970	4	3	2	2
TGME49_293590	3	4	2	2
TGME49_294360	5	4	1	2
TGME49_294790	5	3	4	2
TGME49_313910	5	6	0	2
TGME49_315610	3	3	1	2
TGME49_320180	4	5	1	0
TGME49_217600	2	3	2	2
TGME49_203450	4	3	2	3
TGME49_204160	5	6	1	1
TGME49_222660	2	10	0	1
TGME49_223680	4	3	1	3
TGME49_232060	4	4	2	1
TGME49_232090	3	4	3	2
TGME49_232180	4	4	3	2
TGME49_237180	2	3	3	1
TGME49_239620	3	5	2	3
TGME49_243580	4	4	1	1
TGME49_244320	3	3	1	1
TGME49_244370	3	3	3	4
TGME49_249650	3	4	0	2
TGME49_259630	2	3	2	2
TGME49_267420	3	3	2	2
TGME49_267620	5	3	1	3
TGME49_269800	2	5	0	1
TGME49_270690	4	2	2	1
TGME49_270865	3	6	1	2
TGME49_272640	4	5	0	1
TGME49_282180	3	3	2	2
TGME49_285760	3	6	1	3
TGME49_289540	5	5	2	0
TGME49_294250	3	5	0	2
TGME49_294550	6	6	0	0
TGME49_295400	0	5	0	6
TGME49_295690	0	4	0	6
TGME49_306970	6	2	2	2
TGME49_308920	5	4	1	1
TGME49_311690	4	3	3	1
TGME49_316340	4	3	2	3
TGME49_320740	6	4	1	1
TGME49_263810	3	3	2	1
TGME49_266970	2	2	2	2
TGME49_313560	3	3	1	1
TGME49_202500	2	3	1	2
TGME49_203780	3	5	1	2
TGME49_205130	3	5	1	3
TGME49_205570	3	6	0	1
TGME49_205580	4	4	1	2
TGME49_209890	4	4	2	0
TGME49_211690	3	4	1	4
TGME49_224050	2	4	3	3
TGME49_224090	3	2	2	3
TGME49_232190	4	5	0	2
TGME49_232540	0	5	0	3
TGME49_240090	3	3	3	3
TGME49_240980	3	5	2	2
TGME49_242660	3	5	1	2
TGME49_257040	2	3	1	2
TGME49_258060	5	2	2	0
TGME49_261780	3	7	1	1
TGME49_264000	2	5	0	5
TGME49_266090	3	4	2	2
TGME49_270530	3	4	2	3
TGME49_286450	3	4	2	0
TGME49_286920	4	5	1	2
TGME49_288460	4	5	0	1
TGME49_289800	4	4	0	2
TGME49_289880	2	4	0	1
TGME49_290640	4	5	2	0
TGME49_290720	3	4	0	2
TGME49_293510	2	6	1	2
TGME49_304660	2	5	2	2
TGME49_304990	2	7	0	0
TGME49_305240	1	4	1	0
TGME49_305780	3	5	1	2
TGME49_310050	3	4	1	3
TGME49_310430	3	4	0	1
TGME49_310630	4	4	2	2
TGME49_310950	5	4	0	3
TGME49_311030	3	6	0	0
TGME49_311360	3	4	2	2
TGME49_318525	3	4	3	2
TGME49_238070	3	2	2	2
TGME49_229030	2	2	1	2
TGME49_291300	2	3	1	3
TGME49_211250	5	5	0	0
TGME49_212820	3	4	1	3
TGME49_213000	2	3	2	2
TGME49_214575	3	3	2	2
TGME49_214970	2	5	2	2
TGME49_216810	4	4	0	0
TGME49_218920	4	3	1	2
TGME49_218940	3	2	1	1
TGME49_219810	3	6	1	1
TGME49_220600	1	3	1	2
TGME49_222952	2	2	1	4
TGME49_229210	2	3	0	1
TGME49_230510	4	3	2	2
TGME49_238190	4	2	2	3
TGME49_246170	4	1	1	4
TGME49_254120	2	4	0	4
TGME49_257490	2	2	2	3
TGME49_258210	3	5	1	2
TGME49_260180	4	2	1	2
TGME49_265180	2	4	2	0
TGME49_270830	3	4	3	1
TGME49_271810	2	2	3	3
TGME49_293060	3	6	0	2
TGME49_293390	2	4	0	4
TGME49_294010	6	4	1	0
TGME49_294770	5	4	0	2
TGME49_301420	3	2	1	1
TGME49_307810	4	2	2	2
TGME49_316140	4	3	1	3
TGME49_320010	6	3	0	2
TGME49_320690	3	4	2	2
TGME49_202830	2	3	3	2
TGME49_242840	3	1	1	2
TGME49_247770	2	2	3	1
TGME49_267500	1	3	1	3
TGME49_299780	2	3	2	3
TGME49_321520	3	2	1	1
TGME49_298020	2	2	2	2
TGME49_270250	1	2	2	2
TGME49_210730	3	3	1	1
TGME49_222910	3	4	1	2
TGME49_223410	1	4	1	2
TGME49_224980	4	2	1	3
TGME49_225940	1	4	0	1
TGME49_226550	5	2	1	1
TGME49_227910	1	5	1	1
TGME49_229650	2	4	1	1
TGME49_229750	3	3	1	1
TGME49_231350	1	5	1	0
TGME49_233230	3	3	1	1
TGME49_235380	3	4	1	2
TGME49_236070	4	2	2	1
TGME49_240590	5	1	0	3
TGME49_243440	2	5	1	1
TGME49_262070	3	3	1	1
TGME49_263500	3	1	1	3
TGME49_265870	4	5	0	1
TGME49_267050	3	2	0	1
TGME49_272290	3	4	2	1
TGME49_272400	1	5	1	1
TGME49_273540	3	3	1	1
TGME49_275480	4	3	0	1
TGME49_286440	3	5	0	0
TGME49_291640	5	3	0	2
TGME49_293670	3	2	1	1
TGME49_297960	3	3	1	3
TGME49_306650	2	3	1	3
TGME49_308000	1	3	1	2
TGME49_309370	3	5	1	1
TGME49_315670	4	1	1	0
TGME49_316250	4	4	0	1
TGME49_318700	3	4	1	2
TGME49_319530	4	2	2	2
TGME49_319570	3	3	0	3
TGME49_320190	4	6	0	0
TGME49_219280	3	2	2	2
TGME49_238950	3	2	1	1
TGME49_313430	3	2	1	1
TGME49_207060	3	2	1	1
TGME49_223040	1	2	3	1
TGME49_219170	2	2	0	1
TGME49_236910	2	3	1	2
TGME49_276930	3	2	1	2
TGME49_275440	2	1	1	2
TGME49_218530	2	2	2	2
TGME49_231160	2	2	1	1
TGME49_260260	1	2	0	1
TGME49_203940	0	3	0	5
TGME49_212130	2	5	0	0
TGME49_214270	4	1	1	1
TGME49_216020	3	5	0	0
TGME49_226600	2	4	1	1
TGME49_228400	1	4	0	1
TGME49_230690	5	3	0	0
TGME49_234280	3	2	0	2
TGME49_236080	2	3	0	2
TGME49_244390	4	3	1	0
TGME49_244440	2	3	2	2
TGME49_244880	3	4	0	1
TGME49_246500	3	3	1	1
TGME49_248630	3	4	1	0
TGME49_248850	2	4	1	2
TGME49_252220	3	2	1	2
TGME49_259640	4	0	2	0
TGME49_261750	4	2	0	1
TGME49_264640	2	4	1	2
TGME49_265250	3	5	0	0
TGME49_269290	4	3	0	0
TGME49_270070	3	2	2	2
TGME49_271820	2	3	1	2
TGME49_280540	3	5	1	0
TGME49_283710	2	4	0	0
TGME49_292120	3	2	1	2
TGME49_292200	3	1	0	0
TGME49_294220	2	3	0	3
TGME49_297160	2	2	0	5
TGME49_298630	5	3	0	0
TGME49_304770	2	3	0	1
TGME49_308870	4	2	0	0
TGME49_310440	3	4	0	1
TGME49_310860	3	4	1	1
TGME49_312530	3	4	0	0
TGME49_314750	4	3	0	2
TGME49_314780	3	4	0	0
TGME49_319870	3	2	2	1
TGME49_321680	4	1	1	0
TGME49_217570	1	3	1	1
TGME49_222170	3	3	2	1
TGME49_236580	1	3	1	2
TGME49_252430	2	3	1	2
TGME49_297420	2	1	0	0
TGME49_313290	3	2	1	0
TGME49_228770	0	2	2	2
TGME49_245450	2	2	1	0
TGME49_255340	1	2	0	1
TGME49_321590	1	2	0	2
TGME49_267100	1	3	0	2
TGME49_257380	2	2	2	1
TGME49_291980	2	2	2	0
TGME49_227600	2	1	2	1
TGME49_236950	1	2	1	0
TGME49_203240	0	4	0	1
TGME49_203370	2	4	0	1
TGME49_203980	2	4	2	0
TGME49_209450	3	3	0	2
TGME49_216900	3	3	1	1
TGME49_218760	4	4	0	0
TGME49_220900	3	4	1	0
TGME49_232370	4	3	1	0
TGME49_234360	3	2	0	0
TGME49_235620	4	3	1	0
TGME49_236110	3	2	1	2
TGME49_239400	2	4	1	1
TGME49_239890	2	3	1	1
TGME49_241170	3	3	0	0
TGME49_243540	2	4	0	2
TGME49_249480	3	1	1	1
TGME49_251540	3	3	1	0
TGME49_251850	4	2	1	0
TGME49_255350	1	3	1	2
TGME49_256060	3	3	1	1
TGME49_257750	2	4	0	2
TGME49_259880	3	4	0	0
TGME49_260320	1	5	1	1
TGME49_264860	2	2	0	0
TGME49_266120	3	3	1	1
TGME49_267550	2	4	0	0
TGME49_270220	4	2	0	2
TGME49_270930	3	3	0	1
TGME49_287180	1	3	0	0
TGME49_293580	4	1	1	1
TGME49_305040	3	4	0	1
TGME49_313270	2	4	1	0
TGME49_315140	3	1	0	1
TGME49_320630	3	3	1	1
TGME49_225730	3	3	0	2
TGME49_248740	3	2	1	2
TGME49_286650	2	3	2	1
TGME49_293360	3	2	0	2
TGME49_294630	2	3	0	1
TGME49_262640	2	3	2	1
TGME49_225880	1	2	0	0
TGME49_308950	2	2	0	1
TGME49_239310	1	3	2	2
TGME49_206690	2	2	1	2
TGME49_218240	1	2	2	1
TGME49_221510	2	2	1	2
TGME49_226860	2	2	1	1
TGME49_259940	1	2	1	2
TGME49_314790	1	2	1	1
TGME49_299060	1	2	1	0
TGME49_220500	0	2	0	1
TGME49_203380	1	5	0	0
TGME49_203630	2	4	0	0
TGME49_213730	2	3	0	0
TGME49_214840	1	4	1	1
TGME49_223910	3	1	1	1
TGME49_224260	2	4	0	0
TGME49_239930	3	1	0	1
TGME49_243200	2	4	0	1
TGME49_248100	3	2	0	1
TGME49_248120	2	4	0	1
TGME49_248320	1	4	0	1
TGME49_248710	0	2	0	4
TGME49_252340	1	4	0	1
TGME49_254480	2	3	2	0
TGME49_256980	2	4	0	0
TGME49_260310	3	2	0	0
TGME49_260370	1	3	0	2
TGME49_260520	2	1	4	0
TGME49_261050	3	4	0	0
TGME49_269900	2	4	0	0
TGME49_290850	3	2	2	0
TGME49_304500	2	3	1	1
TGME49_305270	2	3	1	1
TGME49_310360	3	3	0	1
TGME49_312280	1	4	0	0
TGME49_315410	2	3	1	1
TGME49_320300	2	3	1	1
TGME49_223930	1	3	0	1
TGME49_305820	2	3	0	1
TGME49_310370	2	3	1	1
TGME49_226570	3	2	0	1
TGME49_231440	2	3	1	0
TGME49_245620	3	1	0	0
TGME49_233680	2	1	0	3
TGME49_310320	2	2	1	0
TGME49_244150	3	2	0	0
TGME49_211410	2	2	0	0
TGME49_246550	2	2	1	0
TGME49_239800	2	2	0	1
TGME49_211020	2	2	1	1
TGME49_215290	0	2	0	1
TGME49_271060	2	2	1	0
TGME49_244290	2	2	1	1
TGME49_203810	2	1	1	2
TGME49_219790	2	1	0	2
TGME49_304955	2	1	1	2
TGME49_207170	2	2	0	0
TGME49_217430	2	2	1	2
TGME49_237015	2	2	1	2
TGME49_258170	2	2	2	1
TGME49_319550	2	2	1	1
TGME49_216220	2	2	0	1
TGME49_291330	2	2	1	1
TGME49_268760	2	2	1	0
TGME49_213770	2	1	0	1
TGME49_226710	2	1	1	1
TGME49_221490	2	2	1	2
TGME49_300060	2	2	1	2
TGME49_222300	2	1	1	1
TGME49_261710	1	1	0	2
Cluster of TGME49_200250	2	1	0	0
TGME49_200250	2	1	0	0
TGME49_200230	0	0	0	0
TGME49_202950	1	4	0	0
TGME49_226340	3	3	0	0
TGME49_228120	4	1	1	0
TGME49_233340	2	3	0	1
TGME49_233820	2	3	0	1
TGME49_233890	1	3	0	2
TGME49_236890	2	3	1	0
TGME49_252510	0	3	0	1
TGME49_253370	2	3	0	1
TGME49_257480	4	1	0	0
TGME49_261430	1	3	1	1
TGME49_272010	3	2	0	0
TGME49_272350	3	2	1	0
TGME49_289310	4	1	0	1
TGME49_289770	2	3	1	0
TGME49_290340	3	2	0	1
TGME49_304680	3	3	0	0
TGME49_305810	1	3	0	1
TGME49_312622	3	1	0	1
TGME49_315750	1	3	1	1
TGME49_318260	3	1	0	0
TGME49_219250	3	1	0	2
TGME49_231070	2	3	0	1
TGME49_315940	2	3	0	0
TGME49_213910	2	3	0	1
TGME49_223880	3	3	0	0
TGME49_218270	2	3	1	0
TGME49_229690	1	3	0	1
TGME49_258240	1	3	0	1
TGME49_226660	3	2	1	0
TGME49_261000	2	2	0	1
TGME49_281630	1	2	1	0
TGME49_218820	2	2	0	1
TGME49_293770	1	3	2	0
TGME49_218420	2	0	0	1
TGME49_281920	1	2	1	0
TGME49_215610	2	2	0	0
TGME49_285850	3	2	0	1
TGME49_211090	2	2	0	1
TGME49_246220	2	2	0	2
TGME49_229420	2	2	0	2
TGME49_269650	2	2	0	2
TGME49_202870	2	1	2	1
TGME49_214250	1	2	0	1
TGME49_214760	2	2	0	1
TGME49_222360	2	2	0	1
TGME49_233500	2	2	0	1
TGME49_238150	2	2	1	1
TGME49_239610	2	2	0	1
TGME49_245640	2	2	1	1
TGME49_248990	2	2	0	1
TGME49_252440	2	2	0	1
TGME49_254870	2	1	2	1
TGME49_262720	2	2	0	1
TGME49_267300	2	2	1	1
TGME49_275860	2	2	1	1
TGME49_278850	2	2	0	2
TGME49_288030	2	2	0	2
TGME49_288680	2	2	1	1
TGME49_289100	1	2	0	0
TGME49_294640	2	2	1	1
TGME49_305450	1	1	1	2
TGME49_306910	2	2	1	1
TGME49_310780	2	2	1	1
TGME49_311290	2	2	0	0
TGME49_315930	2	1	2	1
TGME49_285680	2	2	1	1
TGME49_246510	2	2	1	1
TGME49_226590	1	2	1	1
TGME49_254650	1	2	1	1
TGME49_259200	2	2	0	0
TGME49_315690	1	2	0	0
TGME49_205350	2	2	1	1
TGME49_284050	2	2	0	2
TGME49_213520	2	2	1	0
TGME49_315490	2	2	1	1
TGME49_237470	1	2	0	1
TGME49_252490	2	1	1	1
TGME49_201880	1	2	0	1
TGME49_202460	1	3	0	1
TGME49_202820	1	3	0	0
TGME49_207830	2	3	0	0
TGME49_220890	1	4	0	0
TGME49_226510	3	2	0	0
TGME49_243920	1	4	0	0
TGME49_247450	4	0	0	1
TGME49_248670	1	3	0	1
TGME49_251760	1	3	1	0
TGME49_253700	1	3	0	0
TGME49_253880	1	3	1	0
TGME49_272030	4	1	0	0
TGME49_279340	1	3	0	1
TGME49_304760	0	4	1	0
TGME49_203220	0	3	1	1
TGME49_234610	2	3	0	0
TGME49_263190	1	3	0	0
TGME49_288530	2	3	0	0
TGME49_225260	1	2	0	0
TGME49_221660	1	2	0	1
TGME49_222400	3	0	0	1
TGME49_246982	1	2	0	0
TGME49_291820	2	2	0	0
TGME49_251620	3	1	0	0
TGME49_276890	1	3	0	1
TGME49_225320	1	2	1	0
TGME49_201150	1	2	0	1
TGME49_235150	1	2	0	1
TGME49_219682	1	2	1	1
TGME49_246100	0	2	1	0
TGME49_248130	1	2	1	1
TGME49_301160	2	2	0	1
TGME49_227290	1	2	1	0
TGME49_230430	2	2	0	1
TGME49_256050	2	2	1	0
TGME49_207710	1	1	0	2
TGME49_208320	2	2	0	0
TGME49_212270	2	2	0	0
TGME49_214110	1	2	0	2
TGME49_214200	1	2	1	1
TGME49_221230	1	2	1	1
TGME49_225160	2	2	1	0
TGME49_226000	2	2	1	0
TGME49_229930	1	2	1	1
TGME49_231960	2	2	1	0
TGME49_232150	2	2	0	0
TGME49_235450	1	2	1	1
TGME49_243390	1	2	1	1
TGME49_244100	2	2	0	1
TGME49_246340	1	2	1	1
TGME49_246560	2	1	1	1
TGME49_247600	1	2	0	1
TGME49_261070	1	2	0	2
TGME49_262710	1	2	0	1
TGME49_263470	2	1	1	1
TGME49_263630	2	2	1	0
TGME49_267350	2	2	1	0
TGME49_267600	2	2	0	0
TGME49_268810	1	1	2	0
TGME49_271350	2	2	0	1
TGME49_278780	1	2	1	0
TGME49_283830	2	1	1	1
TGME49_288400	2	2	0	1
TGME49_313640	0	2	1	1
TGME49_320100	2	2	0	1
TGME49_321400	2	0	1	2
TGME49_321530	2	1	0	0
TGME49_226020	2	1	0	1
TGME49_209108	1	2	0	2
TGME49_271270	2	2	0	0
TGME49_260240	2	2	0	0
TGME49_265010	2	2	0	1
TGME49_225125	2	1	0	1
TGME49_221690	1	1	0	2
TGME49_258930	2	1	0	1
TGME49_255320	2	1	0	1
TGME49_225990	2	2	0	1
TGME49_267840	2	1	0	0
TGME49_207450	2	2	1	0
TGME49_214820	1	1	2	0
TGME49_214600	0	2	0	0
TGME49_293230	1	1	2	1
TGME49_265370	1	2	1	0
TGME49_223110	1	2	0	0
TGME49_262810	1	0	1	2
TGME49_246720	2	1	0	1
TGME49_312990	1	2	0	0
TGME49_225540	1	2	0	0
TGME49_209850	4	0	0	0
TGME49_219440	1	3	0	0
TGME49_242830	0	3	1	0
TGME49_249670	4	0	0	0
TGME49_252500	0	4	0	0
TGME49_262910	3	1	0	0
TGME49_268580	1	3	0	0
TGME49_289150	1	3	0	0
TGME49_289320	3	1	0	0
TGME49_290840	3	1	0	0
TGME49_249690	1	3	0	0
TGME49_273905	1	3	0	0
TGME49_208450	0	1	0	3
TGME49_217050	1	3	0	0
TGME49_213610	1	3	0	0
TGME49_280730	1	3	0	0
TGME49_201710	1	2	0	0
TGME49_278960	1	2	0	0
TGME49_227970	0	2	0	0
TGME49_260140	0	2	0	1
TGME49_284780	1	2	0	1
TGME49_307040	1	2	0	0
TGME49_213072	2	2	0	0
TGME49_205360	0	2	0	0
TGME49_237000	0	2	1	1
TGME49_254940	1	2	0	0
TGME49_202900	2	2	0	0
TGME49_202300	2	2	0	0
TGME49_205220	1	2	0	1
TGME49_205320	0	2	1	0
TGME49_212960	2	0	2	0
TGME49_214150	2	1	1	0
TGME49_214930	2	1	0	1
TGME49_215560	1	2	0	1
TGME49_218600	2	1	1	0
TGME49_220090	2	2	0	0
TGME49_226068	1	2	0	1
TGME49_226320	2	2	0	0
TGME49_230180	2	1	1	0
TGME49_232260	1	2	0	1
TGME49_233020	2	2	0	0
TGME49_234440	2	1	0	0
TGME49_239480	2	1	0	1
TGME49_249570	1	2	0	0
TGME49_253440	2	0	1	1
TGME49_254580	1	2	0	1
TGME49_257150	2	2	0	0
TGME49_258050	2	2	0	0
TGME49_261480	1	2	0	1
TGME49_261500	2	1	0	0
TGME49_263660	2	1	0	1
TGME49_263710	2	1	0	1
TGME49_266620	1	2	1	0
TGME49_268370	0	1	0	2
TGME49_277970	2	1	0	1
TGME49_288290	2	2	0	0
TGME49_295080	1	2	0	1
TGME49_295340	1	2	1	0
TGME49_300290	1	0	1	2
TGME49_306400	2	1	0	1
TGME49_313580	1	2	0	1
TGME49_314820	1	2	0	0
TGME49_316900	2	2	0	0
TGME49_320140	1	2	0	0
TGME49_297830	2	1	0	0
TGME49_222970	1	2	0	0
TGME49_273580	1	2	0	0
TGME49_227920	0	1	1	2
TGME49_226690	2	1	1	0
TGME49_225200	2	1	0	0
TGME49_262980	2	2	0	0
TGME49_213740	1	2	0	1
TGME49_316660	2	1	0	0
TGME49_210800	2	1	0	0
TGME49_211420	2	1	0	1
TGME49_266320	2	1	0	0
TGME49_231000	2	1	0	1
TGME49_209060	2	1	1	0
TGME49_230060	1	2	1	0
TGME49_286530	1	2	0	0
TGME49_235880	2	1	0	1
TGME49_258360	1	2	0	1
TGME49_264770	1	2	0	1
TGME49_267390	2	1	0	1
TGME49_263420	2	1	0	1
TGME49_261460	0	2	0	0
TGME49_240570	1	2	0	0
TGME49_225790	2	0	0	1
TGME49_260170	2	1	0	0
TGME49_209170	1	1	0	2
TGME49_266800	1	2	0	1
TGME49_310760	0	2	0	0
TGME49_258110	0	2	0	1
TGME49_227450	2	1	0	1
TGME49_202760	1	2	0	1
TGME49_315110	1	1	0	2
TGME49_313990	2	1	0	0
TGME49_259980	0	3	0	0
TGME49_222900	0	3	0	0
TGME49_271740	0	3	0	0
TGME49_319300	0	3	0	0
TGME49_222000	0	2	0	0
TGME49_306290	0	2	0	0
TGME49_243410	0	2	0	0
TGME49_247300	0	2	0	1
TGME49_230220	1	2	0	0
TGME49_207720	1	2	0	0
TGME49_204310	1	2	0	0
TGME49_243460	2	0	0	0
TGME49_290920	0	2	0	1
TGME49_222210	1	2	0	0
TGME49_203600	0	2	0	1
TGME49_207430	1	2	0	0
TGME49_208350	2	1	0	0
TGME49_210960	0	2	0	1
TGME49_216120	0	2	0	1
TGME49_226950	1	2	0	0
TGME49_227650	1	2	0	0
TGME49_227990	0	2	0	1
TGME49_233190	1	2	0	0
TGME49_233350	1	2	0	0
TGME49_233400	0	2	0	1
TGME49_234390	2	1	0	0
TGME49_235690	2	1	0	0
TGME49_238240	2	1	0	0
TGME49_239590	0	2	0	1
TGME49_247930	2	1	0	0
TGME49_254470	1	2	0	0
TGME49_264450	1	2	0	0
TGME49_267140	2	1	0	0
TGME49_269010	0	2	0	1
TGME49_281580	1	2	0	0
TGME49_283550	0	2	0	1
TGME49_285720	2	1	0	0
TGME49_285750	1	2	0	0
TGME49_288040	1	2	0	0
TGME49_301270	1	2	0	0
TGME49_305010	2	0	1	0
TGME49_309190	2	1	0	0
TGME49_310310	0	2	0	1
TGME49_314480	2	1	0	0
TGME49_314540	2	0	0	0
TGME49_315810	2	1	0	0
TGME49_320015	0	2	0	0
TGME49_272520	1	2	0	0
TGME49_258090	0	2	0	0
TGME49_215010	0	2	0	1
TGME49_318460	0	2	1	0
TGME49_213030	2	1	0	0
TGME49_208500	0	2	0	1
TGME49_216510	1	2	0	0
TGME49_246080	1	2	0	0
TGME49_266630	2	1	0	0
TGME49_293380	0	2	0	0
TGME49_306190	1	2	0	0
TGME49_311500	1	2	0	0
TGME49_236140	0	2	0	1
TGME49_218590	1	2	0	0
TGME49_244650	2	1	0	0
TGME49_223790	2	1	0	0
TGME49_309220	2	1	0	0
TGME49_265410	1	2	0	0
TGME49_211670	0	0	0	2
TGME49_217870	0	2	0	0
TGME49_237520	0	2	0	0
TGME49_261400	2	0	0	0
TGME49_267590	0	2	0	0
TGME49_270770	0	2	0	0
TGME49_275670	0	2	0	0
TGME49_275750	0	2	0	0
TGME49_289570	0	2	0	0
TGME49_295630	0	2	0	0
TGME49_310570	0	2	0	0
TGME49_312220	0	2	0	0
TGME49_318620	2	0	0	0
TGME49_246970	2	0	0	0
TGME49_297650	0	2	0	0
TGME49_211060	0	2	0	0
TGME49_290960	0	2	0	0
TGME49_228460	0	2	0	0
TGME49_264430	2	0	0	0
TGME49_268260	0	2	0	0
TGME49_304740	2	0	0	0
TGME49_312490	2	0	0	0
TGME49_219130	0	2	0	0
TGME49_264650	0	2	0	0
TGME49_220260	2	0	0	0
TGME49_253090	2	0	0	0

## Sheet: Table S5
Table S5. Analysis of mass-spectrometry data retrieved from enriched protein samples with the alkyne-labeled click chemistry in parasites. The unique peptide numbers (Table S4) for each identified protein were used for calculation of the enrichment of proteins (fold changes) over the samples treated with C15AlkOPP versus FPP. The C-terminal motifs were listed for prenylated candidates, which were…
Abbr. ①	Genetic tools ②	Gene	Annotation	C-Term motif ⑦	Phenotype Score (pmid: 27594426)	C15AlkOPP_1	FPP_1	C15AlkOPP_2	FPP_2	C15AlkOPP_1/FPP_1	C15AlkOPP_2/FPP_2	fold change (mean) ③	orthologues not identified in the P.falciparum prenylome	C-term motif ⑦	orthologues identified in the P. falciparum prenylome ④	Fold change ⑤	PrePS ⑥	C-term motif ⑦	Prenylome in P.falciparum （pmid）
C1	TIR1-AID	TGME49_236620	protein kinase	CVIQ	1.46	27	1	25	1	25	27	26	PF3D7_1331000	no C-Term motif
C2	TIR1-AID	TGME49_310220	hypothetical protein	CTIM	-1.36	23	1	24	1	24	23	23.5	N.A.
C3	TIR1-AID	TGME49_237870	FYVE zinc finger protein	CVIQ	-1.4	16	1	13	1	13	16	14.5			PF3D7_1460100	1.3	FT, GGT-1	CNIM	27924931；28040698
C4	TIR1-AID	TGME49_257340	Ras family protein	CSC	0.91	17	1	16	2	8	17	12.5	N.A.
C5	TIR1-AID	TGME49_277840	Ras family protein	CALM	-1.35	12	1	11	1	11	12	11.5	PF3D7_1348100	no C-Term motif
C6	TIR1-AID	TGME49_313190	Rab18	CSC	0	18	1	13	3	4.3	18	11.17			PF3D7_0807300	9	GGT-2	NCAC	27924931；28040698
C7	TIR1-AID	TGME49_254390	CRAL/TRIO domain-containing protein	CKIQ	-2.16	32	3	33	3	11	10.67	10.83	PF3D7_1127600	no C-Term motif
C8	TIR1-AID	TGME49_310460	Rab6	CSC	-0.13	16	1	14	3	4.67	16	10.33			PF3D7_1144900	33	GGT-2	KCLC	27924931；28040698
C9	TIR1-AID	TGME49_299180	prenylated protein,SNARE-like	CKVQ	-1.62	11	1	9	1	9	11	10			PF3D7_0910600	2.3	FT, GGT-1	CSIM	27924931；
C10	TIR1-AID	TGME49_254090	hypothetical protein	CRVQ	-0.68	8	1	9	1	9	8	8.5			PF3D7_1428700	1.7	-	CNFM	27924931；28040698
C11	TIR1-AID	TGME49_295400	hypothetical protein	CSIM	-2.21	6	1	5	1	5	6	5.5			PF3D7_1319100		FT， GGT-1	CTIM	28040698
C12	TIR1-AID	TGME49_270270	hypothetical protein	CVIQ	0.07	5	1	5	1	5	5	5	PF3D7_0405600	no C-Term motif
C13	TIR1-AID	TGME49_262410	WD40-repeat-containing domain	CNIQ	0.18	6	1	4	1	4	6	5	PF3D7_1428400	no C-Term motif
C14	TIR1-AID	TGME49_208718	Dual specificity phosphatase	CAIM	-2.32	5	1	4	1	4	5	4.5			PF3D7_1113100		FT, GGT-1	CHFM	28040698
C15	TIR1-AID	TGME49_205460	AN1 family Zinc finger protein	CVIS	1.61	4	1	4	1	4	4	4	PF3D7_0504100	no C-Term motif
C16	TIR1-AID	TGME49_312050	Rab2	CC	-2.83	20	4	19	8	2.375	5	3.6875			PF3D7_1231100	18	GGT-2	FSCC	27924931；28040698
C17	TIR1-AID	TGME49_248710	hypothetical protein	CRIA	-0.35	4	1	2	1	2	4	3	PF3D7_0919800	no C-Term motif
C18	TIR1-AID	TGME49_285760	U-snRNP-associated cyclophilin family protein	CGEL	-3.93	3	1	6	3	2	3	2.5			PF3D7_0322000				28040698
C19	KO	TGME49_285190	zinc finger protein	CRQQ	1.09	11	1	12	1	12	11	11.5	N.A.
C20	KO	TGME49_243450	Rab2BV	CLDV	-1.32	10	1	6	1	6	10	8	N.A.
C21	TATi	TGME49_311240	DnaJ family chaperone	CRQQ	-3.96	43	13	42	17	2.47	3.31	2.89			PF3D7_1437900	28	FT	CAQQ	27924931；28040698
C22	TATi	TGME49_214770	Rab1B	CC	-5.27	19	5	17	10	1.7	3.8	2.75			PF3D7_0512600	16	GGT-2	KKCC	27924931；28040698
C23	TATi	TGME49_320480	Rab11B	CCG	-5.06	23	2	21	3	7	11.5	9.25			PF3D7_1340700	9	GGT-2	VKCC	27924931；28040698
C24	/	TGME49_215420	SNARE protein	CQLY	-4.66	17	3	15	6	2.5	5.67	4.08			PF3D7_1324700	6	FT	CSLY	27924931；28040698
C25	/	TGME49_258130	Rab1A	CSC	-3.58	17	5	13	6	2.17	3.4	2.78			PF3D7_0513800	11	GGT-2	FCSC	27924931；28040698
C26	/	TGME49_248880	RAB7	CC	-2.67	24	8	19	9	2.11	3	2.56			PF3D7_0903200	26	GGT-2	SRCC	27924931；28040698
C27	/	TGME49_289680	Rab11A	CCSA	-3.58	27	12	24	10	2.4	2.25	2.325			PF3D7_1320600	14	GGT-2	NKCC	27924931；28040698
		TGME49_249170	Ras family protein	/	-0.79	37	1	35	1	35	37	36
		TGME49_219720	Rab5C	/	-4.24	13	1	10	3	3.33	13	8.17			PF3D7_0106800	16	GGT-2	KKCC	27924931；28040698
		TGME49_207460	Rab5B	/	-1.35	12	1	12	3	4	12	8			PF3D7_1310600		GGT-2	none	28040698
		TGME49_228200	vacuolar (h+)-atpase g subunit protein	/	-3.04	7	1	9	1	9	7	8
		TGME49_244110	nucleosome assembly protein (nap) protein SO=protein_coding	/	-0.88	28	3	26	6	4.33	9.33	6.83
		TGME49_295690	ubiquinone/menaquinone biosynthesis methyltransferase subfamily protein	/	-3.62	6	1	4	1	4	6	5
		TGME49_267810	Rab5A	/	-4.48	19	3	19	6	3.17	6.33	4.75			PF3D7_0211200	9.7	GGT-2	KGCC	27924931；28040698
		TGME49_206480	hypothetical protein	/	-1.8	7	1	5	2	2.5	7	4.75
		TGME49_247410	hypothetical protein	/	-3.9	4	1	4	1	4	4	4
		TGME49_232540	FAD binding domain-containing protein SO=protein_coding	/	-3.62	3	1	5	1	5	3	4
		TGME49_203940	ABC1 protein	/	-4.2	5	1	3	1	3	5	4
		TGME49_264000	aldehyde dehydrogenase	/	-0.63	5	1	5	2	2.5	5	3.75
		TGME49_240690	S-adenosyl methionine synthetase	/	-4.44	5	1	7	3	2.33	5	3.67
		TGME49_252630	hypothetical protein	/	-1.45	5	1	5	3	1.67	5	3.33
		TGME49_249630	glutathione S-transferase, N-terminal domain-containing protein	/	1.63	5	1	5	4	1.25	5	3.125
		TGME49_222660	leucine rich repeat-containing protein	/	-4.6	1	1	10	2	5	1	3
		TGME49_254120	autophagy-related protein 8 atg8, putative	/	-2.75	4	1	4	2	2	4	3
		TGME49_293390	cytochrome C-type heme lyase, putative	/	-2.99	4	1	4	2	2	4	3
		TGME49_223410	eukaryotic initiation factor-4E, putative	/	-4.41	2	1	4	1	4	2	3
		TGME49_297160	hypothetical protein	/	0.1	5	1	2	2	1	5	3
		TGME49_233220	hypothetical protein	/	0.93	3	1	7	3	2.33	3	2.67
		TGME49_203240	hypothetical protein	/	-0.49	1	1	4	1	4	1	2.5
		TGME49_304760	RNA recognition motif-containing protein SO=protein_coding	/	-0.76	1	1	4	1	4	1	2.5
		TGME49_305050	calmodulin, putative	/	1.57	3	1	4	3	1.33	3	2.17
		TGME49_232830	vacuolar proton translocating ATPase subunit A, putative	/	-3.73	6	3	15	7	2.14	2	2.07
		TGME49_293060	SPRY domain-containing protein	/	-0.12	2	1	6	3	2	2	2
		TGME49_257750	homocysteine s-methyltransferase domain-containing protein sequence_SO=chromosome | SO=protein_coding	/	1.46	2	1	4	2	2	2	2
		TGME49_252510	hypothetical protein	/	-1.46	1	1	3	1	3	1	2
Note：① Candidate numbers used for the functional screening of GFP transport to the VAC；② Genetic tools used for the functional screening as desribed in the main text; ③ Fold change of peptide numbers by comparing the experimental group of C15AlkOPP to the control group of FPP from two independent proteomic datasets, and the original datasets of Table S4 were used for the comparisons; ④ The P. fal…

## Sheet: Table S6
Table S6. Conservation analysis of functional proteins invovled in GFP transport in T. gondii. Four non-classical endocytic proteins were identified in T. gondii, for which their respective orthologues were identified from representative species of apicomplexans.
Proteins invovled in GFP transport in the parasite cytosol of T. gondii					N. caninum	C. parvum	T. parva	B. bovis	P. falciparum
Abbr.	ToxoDB ID	Annotations	Names in this study	C-terminal Motif	/	/	/	/	/
C4	TGME49_257340	Ras family protein	Ras	CSC	NCLIV_029730	cgd8_1040	no	no	no
C9	TGME49_299180	prenylated protein,SNARE-like	YKT6.1	CKVQ	NCLIV_009330	cgd5_1363	TpMuguga_02g00923	BBOV_I000460	PF3D7_0910600
C20	TGME49_243450	Rab2BV	Rab8/10 like	CLDV	NCLIV_018180	no	no	no	no
C24	TGME49_214770	Rab1B	Rab1B	CC	NCLIV_051820	cgd6_3220	TpMuguga_03g00775	BBOB_III000780	PF3D7_0512600
